# Supplementary material for: Statistical correlation of nonconservative substitutions of HIV gp41 variable amino acid residues with the R5X4 HIV-1 phenotype
Source: Virol J. 2016 Feb 16;13:28. doi: 10.1186/s12985-016-0486-6 (PMC4754869; doi:10.1186/s12985-016-0486-6)
Supplement: Additional file 4: Figure S1. — Gp41 coordinates - Homology model (PDB 598 kb) [file 12985_2016_486_MOESM4_ESM.pdb]

REMARK   4      COMPLIES WITH FORMAT V. 3.0, 1-DEC-2006
REMARK 888
REMARK 888 WRITTEN BY MAESTRO (A PRODUCT OF SCHRODINGER, LLC)
TITLE     3HomModel_consensus_2X7R_1IF3
MODEL        1
ATOM      1  N   GLY A 531       5.947 -42.205  43.544  1.00  0.00           N1+
ATOM      2  CA  GLY A 531       5.711 -40.949  42.820  1.00  0.00           C  
ATOM      3  C   GLY A 531       5.821 -39.735  43.726  1.00  0.00           C  
ATOM      4  O   GLY A 531       5.007 -39.562  44.629  1.00  0.00           O  
ATOM      5  H1  GLY A 531       5.820 -42.985  42.914  1.00  0.00           H  
ATOM      6  H2  GLY A 531       6.887 -42.212  43.912  1.00  0.00           H  
ATOM      7  H3  GLY A 531       5.287 -42.269  44.308  1.00  0.00           H  
ATOM      8  HA2 GLY A 531       6.424 -40.851  42.009  1.00  0.00           H  
ATOM      9  HA3 GLY A 531       4.713 -40.973  42.380  1.00  0.00           H  
ATOM     10  N   ALA A 532       6.790 -38.861  43.417  1.00  0.00           N  
ATOM     11  CA  ALA A 532       6.816 -37.477  43.871  1.00  0.00           C  
ATOM     12  C   ALA A 532       5.951 -36.653  42.905  1.00  0.00           C  
ATOM     13  O   ALA A 532       5.817 -37.002  41.728  1.00  0.00           O  
ATOM     14  CB  ALA A 532       8.264 -36.967  43.785  1.00  0.00           C  
ATOM     15  H   ALA A 532       7.416 -39.090  42.660  1.00  0.00           H  
ATOM     16  HA  ALA A 532       6.443 -37.387  44.893  1.00  0.00           H  
ATOM     17  HB1 ALA A 532       8.336 -35.915  44.065  1.00  0.00           H  
ATOM     18  HB2 ALA A 532       8.911 -37.527  44.461  1.00  0.00           H  
ATOM     19  HB3 ALA A 532       8.673 -37.074  42.780  1.00  0.00           H  
ATOM     20  N   ALA A 533       5.399 -35.530  43.395  1.00  0.00           N  
ATOM     21  CA  ALA A 533       4.608 -34.563  42.621  1.00  0.00           C  
ATOM     22  C   ALA A 533       5.424 -33.802  41.549  1.00  0.00           C  
ATOM     23  O   ALA A 533       4.868 -32.972  40.833  1.00  0.00           O  
ATOM     24  CB  ALA A 533       3.969 -33.566  43.602  1.00  0.00           C  
ATOM     25  H   ALA A 533       5.552 -35.314  44.369  1.00  0.00           H  
ATOM     26  HA  ALA A 533       3.812 -35.104  42.106  1.00  0.00           H  
ATOM     27  HB1 ALA A 533       3.328 -32.851  43.085  1.00  0.00           H  
ATOM     28  HB2 ALA A 533       3.348 -34.082  44.335  1.00  0.00           H  
ATOM     29  HB3 ALA A 533       4.724 -33.000  44.148  1.00  0.00           H  
ATOM     30  N   SER A 534       6.724 -34.120  41.415  1.00  0.00           N  
ATOM     31  CA  SER A 534       7.666 -33.699  40.384  1.00  0.00           C  
ATOM     32  C   SER A 534       7.201 -34.002  38.949  1.00  0.00           C  
ATOM     33  O   SER A 534       7.461 -33.199  38.057  1.00  0.00           O  
ATOM     34  CB  SER A 534       9.034 -34.350  40.683  1.00  0.00           C  
ATOM     35  OG  SER A 534       9.027 -35.752  40.469  1.00  0.00           O  
ATOM     36  H   SER A 534       7.073 -34.826  42.047  1.00  0.00           H  
ATOM     37  HA  SER A 534       7.774 -32.617  40.478  1.00  0.00           H  
ATOM     38  HB2 SER A 534       9.797 -33.915  40.037  1.00  0.00           H  
ATOM     39  HB3 SER A 534       9.342 -34.147  41.709  1.00  0.00           H  
ATOM     40  HG  SER A 534       9.903 -36.081  40.600  1.00  0.00           H  
ATOM     41  N   MET A 535       6.497 -35.126  38.723  1.00  0.00           N  
ATOM     42  CA  MET A 535       5.975 -35.487  37.406  1.00  0.00           C  
ATOM     43  C   MET A 535       4.731 -34.657  37.060  1.00  0.00           C  
ATOM     44  O   MET A 535       4.559 -34.333  35.892  1.00  0.00           O  
ATOM     45  CB  MET A 535       5.623 -36.987  37.345  1.00  0.00           C  
ATOM     46  CG  MET A 535       6.811 -37.930  37.618  1.00  0.00           C  
ATOM     47  SD  MET A 535       8.322 -37.666  36.638  1.00  0.00           S  
ATOM     48  CE  MET A 535       7.777 -38.135  34.977  1.00  0.00           C  
ATOM     49  H   MET A 535       6.323 -35.755  39.495  1.00  0.00           H  
ATOM     50  HA  MET A 535       6.734 -35.280  36.651  1.00  0.00           H  
ATOM     51  HB2 MET A 535       4.823 -37.215  38.052  1.00  0.00           H  
ATOM     52  HB3 MET A 535       5.220 -37.211  36.357  1.00  0.00           H  
ATOM     53  HG2 MET A 535       7.094 -37.848  38.667  1.00  0.00           H  
ATOM     54  HG3 MET A 535       6.493 -38.964  37.477  1.00  0.00           H  
ATOM     55  HE1 MET A 535       7.433 -39.168  34.974  1.00  0.00           H  
ATOM     56  HE2 MET A 535       8.602 -38.049  34.270  1.00  0.00           H  
ATOM     57  HE3 MET A 535       6.968 -37.487  34.641  1.00  0.00           H  
ATOM     58  N   THR A 536       3.918 -34.245  38.051  1.00  0.00           N  
ATOM     59  CA  THR A 536       2.773 -33.341  37.875  1.00  0.00           C  
ATOM     60  C   THR A 536       3.251 -31.886  37.656  1.00  0.00           C  
ATOM     61  O   THR A 536       2.558 -31.112  36.999  1.00  0.00           O  
ATOM     62  CB  THR A 536       1.863 -33.421  39.130  1.00  0.00           C  
ATOM     63  OG1 THR A 536       1.434 -34.759  39.295  1.00  0.00           O  
ATOM     64  CG2 THR A 536       0.583 -32.568  39.040  1.00  0.00           C  
ATOM     65  H   THR A 536       4.123 -34.543  38.994  1.00  0.00           H  
ATOM     66  HA  THR A 536       2.196 -33.663  37.008  1.00  0.00           H  
ATOM     67  HB  THR A 536       2.417 -33.134  40.024  1.00  0.00           H  
ATOM     68 HG21 THR A 536      -0.063 -32.738  39.902  1.00  0.00           H  
ATOM     69 HG22 THR A 536       0.806 -31.501  39.023  1.00  0.00           H  
ATOM     70 HG23 THR A 536       0.010 -32.804  38.143  1.00  0.00           H  
ATOM     71  HG1 THR A 536       0.885 -34.807  40.063  1.00  0.00           H  
ATOM     72  N   LEU A 537       4.445 -31.526  38.160  1.00  0.00           N  
ATOM     73  CA  LEU A 537       5.075 -30.219  37.988  1.00  0.00           C  
ATOM     74  C   LEU A 537       5.690 -30.095  36.580  1.00  0.00           C  
ATOM     75  O   LEU A 537       5.468 -29.088  35.909  1.00  0.00           O  
ATOM     76  CB  LEU A 537       6.183 -30.082  39.063  1.00  0.00           C  
ATOM     77  CG  LEU A 537       6.856 -28.695  39.170  1.00  0.00           C  
ATOM     78  CD1 LEU A 537       5.914 -27.645  39.781  1.00  0.00           C  
ATOM     79  CD2 LEU A 537       8.158 -28.787  39.982  1.00  0.00           C  
ATOM     80  H   LEU A 537       4.951 -32.212  38.703  1.00  0.00           H  
ATOM     81  HA  LEU A 537       4.321 -29.442  38.127  1.00  0.00           H  
ATOM     82  HB2 LEU A 537       5.773 -30.343  40.040  1.00  0.00           H  
ATOM     83  HB3 LEU A 537       6.955 -30.826  38.873  1.00  0.00           H  
ATOM     84  HG  LEU A 537       7.136 -28.354  38.173  1.00  0.00           H  
ATOM     85 HD11 LEU A 537       6.407 -26.676  39.862  1.00  0.00           H  
ATOM     86 HD12 LEU A 537       5.023 -27.501  39.170  1.00  0.00           H  
ATOM     87 HD13 LEU A 537       5.590 -27.935  40.781  1.00  0.00           H  
ATOM     88 HD21 LEU A 537       8.648 -27.815  40.048  1.00  0.00           H  
ATOM     89 HD22 LEU A 537       7.967 -29.133  40.998  1.00  0.00           H  
ATOM     90 HD23 LEU A 537       8.863 -29.478  39.520  1.00  0.00           H  
ATOM     91  N   THR A 538       6.447 -31.115  36.135  1.00  0.00           N  
ATOM     92  CA  THR A 538       7.190 -31.103  34.872  1.00  0.00           C  
ATOM     93  C   THR A 538       6.340 -31.535  33.663  1.00  0.00           C  
ATOM     94  O   THR A 538       6.685 -31.137  32.552  1.00  0.00           O  
ATOM     95  CB  THR A 538       8.450 -32.001  34.977  1.00  0.00           C  
ATOM     96  OG1 THR A 538       8.132 -33.356  35.233  1.00  0.00           O  
ATOM     97  CG2 THR A 538       9.473 -31.493  36.006  1.00  0.00           C  
ATOM     98  H   THR A 538       6.580 -31.911  36.744  1.00  0.00           H  
ATOM     99  HA  THR A 538       7.530 -30.085  34.682  1.00  0.00           H  
ATOM    100  HB  THR A 538       8.951 -31.993  34.008  1.00  0.00           H  
ATOM    101 HG21 THR A 538      10.357 -32.131  36.028  1.00  0.00           H  
ATOM    102 HG22 THR A 538       9.804 -30.485  35.757  1.00  0.00           H  
ATOM    103 HG23 THR A 538       9.064 -31.460  37.015  1.00  0.00           H  
ATOM    104  HG1 THR A 538       7.833 -33.430  36.128  1.00  0.00           H  
ATOM    105  N   VAL A 539       5.222 -32.271  33.840  1.00  0.00           N  
ATOM    106  CA  VAL A 539       4.268 -32.549  32.754  1.00  0.00           C  
ATOM    107  C   VAL A 539       3.494 -31.269  32.384  1.00  0.00           C  
ATOM    108  O   VAL A 539       3.158 -31.097  31.219  1.00  0.00           O  
ATOM    109  CB  VAL A 539       3.295 -33.708  33.126  1.00  0.00           C  
ATOM    110  CG1 VAL A 539       2.206 -33.333  34.148  1.00  0.00           C  
ATOM    111  CG2 VAL A 539       2.636 -34.348  31.895  1.00  0.00           C  
ATOM    112  H   VAL A 539       4.994 -32.609  34.765  1.00  0.00           H  
ATOM    113  HA  VAL A 539       4.846 -32.863  31.883  1.00  0.00           H  
ATOM    114  HB  VAL A 539       3.905 -34.503  33.553  1.00  0.00           H  
ATOM    115 HG11 VAL A 539       1.735 -34.223  34.565  1.00  0.00           H  
ATOM    116 HG12 VAL A 539       2.628 -32.761  34.969  1.00  0.00           H  
ATOM    117 HG13 VAL A 539       1.418 -32.725  33.702  1.00  0.00           H  
ATOM    118 HG21 VAL A 539       2.051 -35.223  32.178  1.00  0.00           H  
ATOM    119 HG22 VAL A 539       1.961 -33.652  31.397  1.00  0.00           H  
ATOM    120 HG23 VAL A 539       3.384 -34.678  31.174  1.00  0.00           H  
ATOM    121  N   GLN A 540       3.266 -30.355  33.346  1.00  0.00           N  
ATOM    122  CA  GLN A 540       2.619 -29.063  33.120  1.00  0.00           C  
ATOM    123  C   GLN A 540       3.597 -28.029  32.540  1.00  0.00           C  
ATOM    124  O   GLN A 540       3.165 -27.170  31.774  1.00  0.00           O  
ATOM    125  CB  GLN A 540       2.074 -28.527  34.462  1.00  0.00           C  
ATOM    126  CG  GLN A 540       0.856 -29.299  35.012  1.00  0.00           C  
ATOM    127  CD  GLN A 540      -0.467 -28.994  34.297  1.00  0.00           C  
ATOM    128  OE1 GLN A 540      -0.520 -28.836  33.080  1.00  0.00           O  
ATOM    129  NE2 GLN A 540      -1.557 -28.911  35.062  1.00  0.00           N  
ATOM    130  H   GLN A 540       3.576 -30.560  34.285  1.00  0.00           H  
ATOM    131  HA  GLN A 540       1.813 -29.188  32.400  1.00  0.00           H  
ATOM    132  HB2 GLN A 540       2.868 -28.547  35.210  1.00  0.00           H  
ATOM    133  HB3 GLN A 540       1.798 -27.475  34.363  1.00  0.00           H  
ATOM    134  HG2 GLN A 540       1.030 -30.374  34.964  1.00  0.00           H  
ATOM    135  HG3 GLN A 540       0.743 -29.056  36.070  1.00  0.00           H  
ATOM    136 HE21 GLN A 540      -2.448 -28.704  34.635  1.00  0.00           H  
ATOM    137 HE22 GLN A 540      -1.488 -29.038  36.061  1.00  0.00           H  
ATOM    138  N   ALA A 541       4.905 -28.140  32.837  1.00  0.00           N  
ATOM    139  CA  ALA A 541       5.960 -27.341  32.210  1.00  0.00           C  
ATOM    140  C   ALA A 541       6.174 -27.766  30.747  1.00  0.00           C  
ATOM    141  O   ALA A 541       6.416 -26.915  29.896  1.00  0.00           O  
ATOM    142  CB  ALA A 541       7.271 -27.536  32.987  1.00  0.00           C  
ATOM    143  H   ALA A 541       5.189 -28.857  33.491  1.00  0.00           H  
ATOM    144  HA  ALA A 541       5.679 -26.287  32.241  1.00  0.00           H  
ATOM    145  HB1 ALA A 541       8.055 -26.884  32.599  1.00  0.00           H  
ATOM    146  HB2 ALA A 541       7.140 -27.296  34.042  1.00  0.00           H  
ATOM    147  HB3 ALA A 541       7.635 -28.562  32.921  1.00  0.00           H  
ATOM    148  N   ARG A 542       6.014 -29.067  30.451  1.00  0.00           N  
ATOM    149  CA  ARG A 542       6.060 -29.658  29.117  1.00  0.00           C  
ATOM    150  C   ARG A 542       4.833 -29.242  28.278  1.00  0.00           C  
ATOM    151  O   ARG A 542       4.996 -28.957  27.093  1.00  0.00           O  
ATOM    152  CB  ARG A 542       6.098 -31.187  29.298  1.00  0.00           C  
ATOM    153  CG  ARG A 542       6.258 -32.009  28.012  1.00  0.00           C  
ATOM    154  CD  ARG A 542       5.695 -33.427  28.173  1.00  0.00           C  
ATOM    155  NE  ARG A 542       4.554 -33.610  27.271  1.00  0.00           N  
ATOM    156  CZ  ARG A 542       3.246 -33.529  27.553  1.00  0.00           C  
ATOM    157  NH1 ARG A 542       2.813 -33.275  28.791  1.00  0.00           N  
ATOM    158  NH2 ARG A 542       2.357 -33.690  26.567  1.00  0.00           N1+
ATOM    159  H   ARG A 542       5.829 -29.699  31.218  1.00  0.00           H  
ATOM    160  HA  ARG A 542       6.971 -29.328  28.613  1.00  0.00           H  
ATOM    161  HB2 ARG A 542       6.911 -31.461  29.972  1.00  0.00           H  
ATOM    162  HB3 ARG A 542       5.184 -31.494  29.800  1.00  0.00           H  
ATOM    163  HG2 ARG A 542       5.774 -31.519  27.166  1.00  0.00           H  
ATOM    164  HG3 ARG A 542       7.311 -32.050  27.741  1.00  0.00           H  
ATOM    165  HD2 ARG A 542       6.463 -34.144  27.887  1.00  0.00           H  
ATOM    166  HD3 ARG A 542       5.431 -33.671  29.202  1.00  0.00           H  
ATOM    167  HE  ARG A 542       4.814 -33.715  26.291  1.00  0.00           H  
ATOM    168 HH11 ARG A 542       1.821 -33.199  28.974  1.00  0.00           H  
ATOM    169 HH12 ARG A 542       3.471 -33.115  29.539  1.00  0.00           H  
ATOM    170 HH21 ARG A 542       1.367 -33.589  26.746  1.00  0.00           H  
ATOM    171 HH22 ARG A 542       2.674 -33.902  25.624  1.00  0.00           H  
ATOM    172  N   GLN A 543       3.632 -29.158  28.887  1.00  0.00           N  
ATOM    173  CA  GLN A 543       2.397 -28.691  28.244  1.00  0.00           C  
ATOM    174  C   GLN A 543       2.415 -27.178  27.971  1.00  0.00           C  
ATOM    175  O   GLN A 543       1.793 -26.731  27.010  1.00  0.00           O  
ATOM    176  CB  GLN A 543       1.172 -28.978  29.149  1.00  0.00           C  
ATOM    177  CG  GLN A 543       0.726 -30.453  29.197  1.00  0.00           C  
ATOM    178  CD  GLN A 543       0.094 -31.032  27.926  1.00  0.00           C  
ATOM    179  OE1 GLN A 543      -0.118 -32.241  27.862  1.00  0.00           O  
ATOM    180  NE2 GLN A 543      -0.192 -30.215  26.910  1.00  0.00           N  
ATOM    181  H   GLN A 543       3.573 -29.422  29.861  1.00  0.00           H  
ATOM    182  HA  GLN A 543       2.290 -29.205  27.289  1.00  0.00           H  
ATOM    183  HB2 GLN A 543       1.393 -28.646  30.163  1.00  0.00           H  
ATOM    184  HB3 GLN A 543       0.315 -28.375  28.842  1.00  0.00           H  
ATOM    185  HG2 GLN A 543       1.573 -31.081  29.438  1.00  0.00           H  
ATOM    186  HG3 GLN A 543       0.010 -30.581  30.010  1.00  0.00           H  
ATOM    187 HE21 GLN A 543      -0.595 -30.592  26.065  1.00  0.00           H  
ATOM    188 HE22 GLN A 543      -0.001 -29.226  26.983  1.00  0.00           H  
ATOM    189  N   LEU A 544       3.131 -26.397  28.793  1.00  0.00           N  
ATOM    190  CA  LEU A 544       3.274 -24.953  28.636  1.00  0.00           C  
ATOM    191  C   LEU A 544       4.267 -24.635  27.507  1.00  0.00           C  
ATOM    192  O   LEU A 544       3.984 -23.765  26.686  1.00  0.00           O  
ATOM    193  CB  LEU A 544       3.744 -24.381  29.989  1.00  0.00           C  
ATOM    194  CG  LEU A 544       3.915 -22.850  30.088  1.00  0.00           C  
ATOM    195  CD1 LEU A 544       2.740 -22.048  29.502  1.00  0.00           C  
ATOM    196  CD2 LEU A 544       4.110 -22.457  31.559  1.00  0.00           C  
ATOM    197  H   LEU A 544       3.592 -26.825  29.584  1.00  0.00           H  
ATOM    198  HA  LEU A 544       2.298 -24.532  28.385  1.00  0.00           H  
ATOM    199  HB2 LEU A 544       3.012 -24.681  30.740  1.00  0.00           H  
ATOM    200  HB3 LEU A 544       4.679 -24.857  30.287  1.00  0.00           H  
ATOM    201  HG  LEU A 544       4.809 -22.573  29.533  1.00  0.00           H  
ATOM    202 HD11 LEU A 544       2.884 -20.978  29.657  1.00  0.00           H  
ATOM    203 HD12 LEU A 544       2.632 -22.198  28.428  1.00  0.00           H  
ATOM    204 HD13 LEU A 544       1.796 -22.324  29.974  1.00  0.00           H  
ATOM    205 HD21 LEU A 544       4.355 -21.402  31.665  1.00  0.00           H  
ATOM    206 HD22 LEU A 544       3.196 -22.632  32.130  1.00  0.00           H  
ATOM    207 HD23 LEU A 544       4.889 -23.042  32.038  1.00  0.00           H  
ATOM    208  N   LEU A 545       5.373 -25.391  27.407  1.00  0.00           N  
ATOM    209  CA  LEU A 545       6.338 -25.310  26.312  1.00  0.00           C  
ATOM    210  C   LEU A 545       5.747 -25.822  24.983  1.00  0.00           C  
ATOM    211  O   LEU A 545       6.111 -25.290  23.940  1.00  0.00           O  
ATOM    212  CB  LEU A 545       7.607 -26.105  26.689  1.00  0.00           C  
ATOM    213  CG  LEU A 545       8.402 -25.469  27.855  1.00  0.00           C  
ATOM    214  CD1 LEU A 545       9.327 -26.470  28.564  1.00  0.00           C  
ATOM    215  CD2 LEU A 545       9.199 -24.239  27.403  1.00  0.00           C  
ATOM    216  H   LEU A 545       5.542 -26.089  28.120  1.00  0.00           H  
ATOM    217  HA  LEU A 545       6.606 -24.264  26.163  1.00  0.00           H  
ATOM    218  HB2 LEU A 545       7.320 -27.126  26.945  1.00  0.00           H  
ATOM    219  HB3 LEU A 545       8.259 -26.188  25.820  1.00  0.00           H  
ATOM    220  HG  LEU A 545       7.696 -25.127  28.611  1.00  0.00           H  
ATOM    221 HD11 LEU A 545      10.236 -26.647  27.997  1.00  0.00           H  
ATOM    222 HD12 LEU A 545       9.633 -26.082  29.536  1.00  0.00           H  
ATOM    223 HD13 LEU A 545       8.838 -27.429  28.736  1.00  0.00           H  
ATOM    224 HD21 LEU A 545       9.851 -23.895  28.202  1.00  0.00           H  
ATOM    225 HD22 LEU A 545       9.832 -24.467  26.550  1.00  0.00           H  
ATOM    226 HD23 LEU A 545       8.546 -23.412  27.124  1.00  0.00           H  
ATOM    227  N   SER A 546       4.790 -26.772  25.010  1.00  0.00           N  
ATOM    228  CA  SER A 546       4.022 -27.213  23.837  1.00  0.00           C  
ATOM    229  C   SER A 546       3.089 -26.108  23.304  1.00  0.00           C  
ATOM    230  O   SER A 546       2.971 -25.950  22.091  1.00  0.00           O  
ATOM    231  CB  SER A 546       3.233 -28.511  24.160  1.00  0.00           C  
ATOM    232  OG  SER A 546       1.952 -28.331  24.731  1.00  0.00           O  
ATOM    233  H   SER A 546       4.554 -27.187  25.901  1.00  0.00           H  
ATOM    234  HA  SER A 546       4.746 -27.444  23.056  1.00  0.00           H  
ATOM    235  HB2 SER A 546       3.053 -29.056  23.236  1.00  0.00           H  
ATOM    236  HB3 SER A 546       3.809 -29.173  24.802  1.00  0.00           H  
ATOM    237  HG  SER A 546       2.038 -27.828  25.530  1.00  0.00           H  
ATOM    238  N   GLY A 547       2.465 -25.330  24.208  1.00  0.00           N  
ATOM    239  CA  GLY A 547       1.550 -24.239  23.883  1.00  0.00           C  
ATOM    240  C   GLY A 547       2.265 -22.995  23.346  1.00  0.00           C  
ATOM    241  O   GLY A 547       1.722 -22.311  22.482  1.00  0.00           O  
ATOM    242  H   GLY A 547       2.621 -25.518  25.188  1.00  0.00           H  
ATOM    243  HA2 GLY A 547       0.806 -24.579  23.161  1.00  0.00           H  
ATOM    244  HA3 GLY A 547       1.008 -23.962  24.787  1.00  0.00           H  
ATOM    245  N   ILE A 548       3.493 -22.736  23.825  1.00  0.00           N  
ATOM    246  CA  ILE A 548       4.383 -21.661  23.385  1.00  0.00           C  
ATOM    247  C   ILE A 548       4.992 -21.982  22.003  1.00  0.00           C  
ATOM    248  O   ILE A 548       5.096 -21.081  21.173  1.00  0.00           O  
ATOM    249  CB  ILE A 548       5.486 -21.471  24.469  1.00  0.00           C  
ATOM    250  CG1 ILE A 548       4.898 -20.819  25.746  1.00  0.00           C  
ATOM    251  CG2 ILE A 548       6.706 -20.662  23.988  1.00  0.00           C  
ATOM    252  CD1 ILE A 548       5.771 -20.981  27.001  1.00  0.00           C  
ATOM    253  H   ILE A 548       3.845 -23.344  24.552  1.00  0.00           H  
ATOM    254  HA  ILE A 548       3.811 -20.735  23.294  1.00  0.00           H  
ATOM    255  HB  ILE A 548       5.855 -22.462  24.736  1.00  0.00           H  
ATOM    256 HG12 ILE A 548       4.709 -19.759  25.568  1.00  0.00           H  
ATOM    257 HG13 ILE A 548       3.921 -21.247  25.969  1.00  0.00           H  
ATOM    258 HG21 ILE A 548       7.426 -20.579  24.792  1.00  0.00           H  
ATOM    259 HG22 ILE A 548       7.238 -21.142  23.167  1.00  0.00           H  
ATOM    260 HG23 ILE A 548       6.427 -19.656  23.673  1.00  0.00           H  
ATOM    261 HD11 ILE A 548       5.251 -20.601  27.880  1.00  0.00           H  
ATOM    262 HD12 ILE A 548       6.007 -22.028  27.187  1.00  0.00           H  
ATOM    263 HD13 ILE A 548       6.711 -20.438  26.925  1.00  0.00           H  
ATOM    264  N   VAL A 549       5.381 -23.244  21.748  1.00  0.00           N  
ATOM    265  CA  VAL A 549       5.926 -23.708  20.467  1.00  0.00           C  
ATOM    266  C   VAL A 549       4.836 -23.717  19.375  1.00  0.00           C  
ATOM    267  O   VAL A 549       5.111 -23.311  18.248  1.00  0.00           O  
ATOM    268  CB  VAL A 549       6.603 -25.094  20.675  1.00  0.00           C  
ATOM    269  CG1 VAL A 549       6.902 -25.879  19.384  1.00  0.00           C  
ATOM    270  CG2 VAL A 549       7.922 -24.928  21.455  1.00  0.00           C  
ATOM    271  H   VAL A 549       5.292 -23.932  22.485  1.00  0.00           H  
ATOM    272  HA  VAL A 549       6.694 -23.003  20.144  1.00  0.00           H  
ATOM    273  HB  VAL A 549       5.929 -25.715  21.268  1.00  0.00           H  
ATOM    274 HG11 VAL A 549       7.383 -26.832  19.605  1.00  0.00           H  
ATOM    275 HG12 VAL A 549       5.995 -26.109  18.827  1.00  0.00           H  
ATOM    276 HG13 VAL A 549       7.567 -25.319  18.727  1.00  0.00           H  
ATOM    277 HG21 VAL A 549       8.325 -25.896  21.755  1.00  0.00           H  
ATOM    278 HG22 VAL A 549       8.675 -24.425  20.848  1.00  0.00           H  
ATOM    279 HG23 VAL A 549       7.801 -24.329  22.356  1.00  0.00           H  
ATOM    280  N   GLN A 550       3.590 -24.101  19.702  1.00  0.00           N  
ATOM    281  CA  GLN A 550       2.454 -24.036  18.778  1.00  0.00           C  
ATOM    282  C   GLN A 550       1.969 -22.600  18.529  1.00  0.00           C  
ATOM    283  O   GLN A 550       1.500 -22.313  17.429  1.00  0.00           O  
ATOM    284  CB  GLN A 550       1.287 -24.879  19.335  1.00  0.00           C  
ATOM    285  CG  GLN A 550       1.464 -26.388  19.075  1.00  0.00           C  
ATOM    286  CD  GLN A 550       1.400 -26.754  17.586  1.00  0.00           C  
ATOM    287  OE1 GLN A 550       0.624 -26.179  16.825  1.00  0.00           O  
ATOM    288  NE2 GLN A 550       2.237 -27.697  17.155  1.00  0.00           N  
ATOM    289  H   GLN A 550       3.415 -24.442  20.637  1.00  0.00           H  
ATOM    290  HA  GLN A 550       2.771 -24.426  17.809  1.00  0.00           H  
ATOM    291  HB2 GLN A 550       1.176 -24.700  20.406  1.00  0.00           H  
ATOM    292  HB3 GLN A 550       0.339 -24.562  18.896  1.00  0.00           H  
ATOM    293  HG2 GLN A 550       2.410 -26.730  19.499  1.00  0.00           H  
ATOM    294  HG3 GLN A 550       0.678 -26.940  19.590  1.00  0.00           H  
ATOM    295 HE21 GLN A 550       2.224 -27.972  16.184  1.00  0.00           H  
ATOM    296 HE22 GLN A 550       2.907 -28.123  17.786  1.00  0.00           H  
ATOM    297  N   GLN A 551       2.137 -21.687  19.501  1.00  0.00           N  
ATOM    298  CA  GLN A 551       1.867 -20.260  19.338  1.00  0.00           C  
ATOM    299  C   GLN A 551       2.856 -19.608  18.365  1.00  0.00           C  
ATOM    300  O   GLN A 551       2.446 -18.808  17.528  1.00  0.00           O  
ATOM    301  CB  GLN A 551       1.976 -19.557  20.701  1.00  0.00           C  
ATOM    302  CG  GLN A 551       1.873 -18.024  20.617  1.00  0.00           C  
ATOM    303  CD  GLN A 551       0.472 -17.531  20.261  1.00  0.00           C  
ATOM    304  OE1 GLN A 551      -0.520 -18.232  20.452  1.00  0.00           O  
ATOM    305  NE2 GLN A 551       0.396 -16.319  19.717  1.00  0.00           N  
ATOM    306  H   GLN A 551       2.513 -21.993  20.387  1.00  0.00           H  
ATOM    307  HA  GLN A 551       0.858 -20.135  18.948  1.00  0.00           H  
ATOM    308  HB2 GLN A 551       1.216 -19.944  21.381  1.00  0.00           H  
ATOM    309  HB3 GLN A 551       2.927 -19.800  21.169  1.00  0.00           H  
ATOM    310  HG2 GLN A 551       2.194 -17.623  21.559  1.00  0.00           H  
ATOM    311  HG3 GLN A 551       2.596 -17.589  19.929  1.00  0.00           H  
ATOM    312 HE21 GLN A 551      -0.498 -15.988  19.379  1.00  0.00           H  
ATOM    313 HE22 GLN A 551       1.233 -15.776  19.566  1.00  0.00           H  
ATOM    314  N   GLN A 552       4.148 -19.946  18.495  1.00  0.00           N  
ATOM    315  CA  GLN A 552       5.248 -19.560  17.614  1.00  0.00           C  
ATOM    316  C   GLN A 552       4.945 -19.858  16.135  1.00  0.00           C  
ATOM    317  O   GLN A 552       5.254 -19.036  15.276  1.00  0.00           O  
ATOM    318  CB  GLN A 552       6.543 -20.217  18.157  1.00  0.00           C  
ATOM    319  CG  GLN A 552       7.581 -20.692  17.120  1.00  0.00           C  
ATOM    320  CD  GLN A 552       8.763 -21.443  17.743  1.00  0.00           C  
ATOM    321  OE1 GLN A 552       8.830 -21.654  18.953  1.00  0.00           O  
ATOM    322  NE2 GLN A 552       9.734 -21.810  16.904  1.00  0.00           N  
ATOM    323  H   GLN A 552       4.383 -20.582  19.245  1.00  0.00           H  
ATOM    324  HA  GLN A 552       5.362 -18.478  17.693  1.00  0.00           H  
ATOM    325  HB2 GLN A 552       7.017 -19.522  18.852  1.00  0.00           H  
ATOM    326  HB3 GLN A 552       6.275 -21.079  18.764  1.00  0.00           H  
ATOM    327  HG2 GLN A 552       7.122 -21.372  16.405  1.00  0.00           H  
ATOM    328  HG3 GLN A 552       7.944 -19.843  16.542  1.00  0.00           H  
ATOM    329 HE21 GLN A 552      10.553 -22.285  17.253  1.00  0.00           H  
ATOM    330 HE22 GLN A 552       9.648 -21.612  15.917  1.00  0.00           H  
ATOM    331  N   ASN A 553       4.295 -21.004  15.868  1.00  0.00           N  
ATOM    332  CA  ASN A 553       3.839 -21.436  14.552  1.00  0.00           C  
ATOM    333  C   ASN A 553       2.635 -20.602  14.069  1.00  0.00           C  
ATOM    334  O   ASN A 553       2.569 -20.303  12.881  1.00  0.00           O  
ATOM    335  CB  ASN A 553       3.450 -22.929  14.648  1.00  0.00           C  
ATOM    336  CG  ASN A 553       3.325 -23.629  13.290  1.00  0.00           C  
ATOM    337  OD1 ASN A 553       4.154 -23.440  12.402  1.00  0.00           O  
ATOM    338  ND2 ASN A 553       2.264 -24.417  13.112  1.00  0.00           N  
ATOM    339  H   ASN A 553       4.086 -21.614  16.646  1.00  0.00           H  
ATOM    340  HA  ASN A 553       4.671 -21.315  13.856  1.00  0.00           H  
ATOM    341  HB2 ASN A 553       4.208 -23.465  15.215  1.00  0.00           H  
ATOM    342  HB3 ASN A 553       2.523 -23.051  15.207  1.00  0.00           H  
ATOM    343 HD21 ASN A 553       1.593 -24.540  13.857  1.00  0.00           H  
ATOM    344 HD22 ASN A 553       2.135 -24.892  12.230  1.00  0.00           H  
ATOM    345  N   ASN A 554       1.717 -20.181  14.961  1.00  0.00           N  
ATOM    346  CA  ASN A 554       0.563 -19.336  14.613  1.00  0.00           C  
ATOM    347  C   ASN A 554       0.984 -17.894  14.274  1.00  0.00           C  
ATOM    348  O   ASN A 554       0.439 -17.311  13.337  1.00  0.00           O  
ATOM    349  CB  ASN A 554      -0.469 -19.277  15.767  1.00  0.00           C  
ATOM    350  CG  ASN A 554      -1.077 -20.633  16.138  1.00  0.00           C  
ATOM    351  OD1 ASN A 554      -1.326 -21.470  15.274  1.00  0.00           O  
ATOM    352  ND2 ASN A 554      -1.293 -20.867  17.434  1.00  0.00           N  
ATOM    353  H   ASN A 554       1.824 -20.451  15.929  1.00  0.00           H  
ATOM    354  HA  ASN A 554       0.086 -19.764  13.729  1.00  0.00           H  
ATOM    355  HB2 ASN A 554      -0.023 -18.829  16.655  1.00  0.00           H  
ATOM    356  HB3 ASN A 554      -1.298 -18.624  15.487  1.00  0.00           H  
ATOM    357 HD21 ASN A 554      -1.082 -20.158  18.122  1.00  0.00           H  
ATOM    358 HD22 ASN A 554      -1.678 -21.756  17.718  1.00  0.00           H  
ATOM    359  N   LEU A 555       1.979 -17.344  14.994  1.00  0.00           N  
ATOM    360  CA  LEU A 555       2.572 -16.024  14.754  1.00  0.00           C  
ATOM    361  C   LEU A 555       3.418 -16.020  13.467  1.00  0.00           C  
ATOM    362  O   LEU A 555       3.404 -15.031  12.737  1.00  0.00           O  
ATOM    363  CB  LEU A 555       3.484 -15.642  15.946  1.00  0.00           C  
ATOM    364  CG  LEU A 555       2.754 -15.398  17.287  1.00  0.00           C  
ATOM    365  CD1 LEU A 555       3.754 -15.393  18.454  1.00  0.00           C  
ATOM    366  CD2 LEU A 555       1.945 -14.091  17.291  1.00  0.00           C  
ATOM    367  H   LEU A 555       2.360 -17.887  15.758  1.00  0.00           H  
ATOM    368  HA  LEU A 555       1.776 -15.288  14.640  1.00  0.00           H  
ATOM    369  HB2 LEU A 555       4.221 -16.435  16.085  1.00  0.00           H  
ATOM    370  HB3 LEU A 555       4.061 -14.749  15.700  1.00  0.00           H  
ATOM    371  HG  LEU A 555       2.058 -16.218  17.458  1.00  0.00           H  
ATOM    372 HD11 LEU A 555       3.252 -15.231  19.409  1.00  0.00           H  
ATOM    373 HD12 LEU A 555       4.286 -16.343  18.521  1.00  0.00           H  
ATOM    374 HD13 LEU A 555       4.496 -14.604  18.336  1.00  0.00           H  
ATOM    375 HD21 LEU A 555       1.417 -13.956  18.236  1.00  0.00           H  
ATOM    376 HD22 LEU A 555       2.600 -13.230  17.160  1.00  0.00           H  
ATOM    377 HD23 LEU A 555       1.196 -14.074  16.500  1.00  0.00           H  
ATOM    378  N   LEU A 556       4.108 -17.135  13.170  1.00  0.00           N  
ATOM    379  CA  LEU A 556       4.889 -17.372  11.956  1.00  0.00           C  
ATOM    380  C   LEU A 556       3.992 -17.440  10.705  1.00  0.00           C  
ATOM    381  O   LEU A 556       4.325 -16.818   9.699  1.00  0.00           O  
ATOM    382  CB  LEU A 556       5.695 -18.676  12.165  1.00  0.00           C  
ATOM    383  CG  LEU A 556       6.493 -19.226  10.966  1.00  0.00           C  
ATOM    384  CD1 LEU A 556       7.492 -18.204  10.414  1.00  0.00           C  
ATOM    385  CD2 LEU A 556       7.203 -20.533  11.353  1.00  0.00           C  
ATOM    386  H   LEU A 556       4.075 -17.894  13.837  1.00  0.00           H  
ATOM    387  HA  LEU A 556       5.585 -16.540  11.834  1.00  0.00           H  
ATOM    388  HB2 LEU A 556       6.391 -18.517  12.989  1.00  0.00           H  
ATOM    389  HB3 LEU A 556       5.016 -19.459  12.496  1.00  0.00           H  
ATOM    390  HG  LEU A 556       5.794 -19.470  10.168  1.00  0.00           H  
ATOM    391 HD11 LEU A 556       8.090 -18.650   9.621  1.00  0.00           H  
ATOM    392 HD12 LEU A 556       6.981 -17.343   9.988  1.00  0.00           H  
ATOM    393 HD13 LEU A 556       8.165 -17.840  11.189  1.00  0.00           H  
ATOM    394 HD21 LEU A 556       7.749 -20.953  10.507  1.00  0.00           H  
ATOM    395 HD22 LEU A 556       7.912 -20.380  12.165  1.00  0.00           H  
ATOM    396 HD23 LEU A 556       6.489 -21.284  11.690  1.00  0.00           H  
ATOM    397  N   ARG A 557       2.843 -18.136  10.780  1.00  0.00           N  
ATOM    398  CA  ARG A 557       1.837 -18.213   9.714  1.00  0.00           C  
ATOM    399  C   ARG A 557       1.065 -16.895   9.522  1.00  0.00           C  
ATOM    400  O   ARG A 557       0.571 -16.651   8.422  1.00  0.00           O  
ATOM    401  CB  ARG A 557       0.832 -19.351  10.026  1.00  0.00           C  
ATOM    402  CG  ARG A 557       1.108 -20.652   9.251  1.00  0.00           C  
ATOM    403  CD  ARG A 557       2.427 -21.356   9.600  1.00  0.00           C  
ATOM    404  NE  ARG A 557       3.546 -20.914   8.754  1.00  0.00           N  
ATOM    405  CZ  ARG A 557       4.768 -21.469   8.769  1.00  0.00           C  
ATOM    406  NH1 ARG A 557       5.053 -22.462   9.621  1.00  0.00           N  
ATOM    407  NH2 ARG A 557       5.716 -21.039   7.925  1.00  0.00           N1+
ATOM    408  H   ARG A 557       2.643 -18.632  11.639  1.00  0.00           H  
ATOM    409  HA  ARG A 557       2.340 -18.419   8.770  1.00  0.00           H  
ATOM    410  HB2 ARG A 557       0.785 -19.548  11.097  1.00  0.00           H  
ATOM    411  HB3 ARG A 557      -0.182 -19.048   9.760  1.00  0.00           H  
ATOM    412  HG2 ARG A 557       0.289 -21.344   9.448  1.00  0.00           H  
ATOM    413  HG3 ARG A 557       1.063 -20.451   8.180  1.00  0.00           H  
ATOM    414  HD2 ARG A 557       2.684 -21.245  10.648  1.00  0.00           H  
ATOM    415  HD3 ARG A 557       2.302 -22.426   9.428  1.00  0.00           H  
ATOM    416  HE  ARG A 557       3.367 -20.153   8.115  1.00  0.00           H  
ATOM    417 HH11 ARG A 557       5.953 -22.928   9.567  1.00  0.00           H  
ATOM    418 HH12 ARG A 557       4.380 -22.768  10.311  1.00  0.00           H  
ATOM    419 HH21 ARG A 557       6.627 -21.476   7.928  1.00  0.00           H  
ATOM    420 HH22 ARG A 557       5.553 -20.267   7.282  1.00  0.00           H  
ATOM    421  N   ALA A 558       0.981 -16.038  10.556  1.00  0.00           N  
ATOM    422  CA  ALA A 558       0.342 -14.725  10.481  1.00  0.00           C  
ATOM    423  C   ALA A 558       1.253 -13.715   9.769  1.00  0.00           C  
ATOM    424  O   ALA A 558       0.752 -12.914   8.985  1.00  0.00           O  
ATOM    425  CB  ALA A 558       0.047 -14.222  11.903  1.00  0.00           C  
ATOM    426  H   ALA A 558       1.386 -16.310  11.441  1.00  0.00           H  
ATOM    427  HA  ALA A 558      -0.599 -14.803   9.932  1.00  0.00           H  
ATOM    428  HB1 ALA A 558      -0.455 -13.254  11.880  1.00  0.00           H  
ATOM    429  HB2 ALA A 558      -0.611 -14.911  12.433  1.00  0.00           H  
ATOM    430  HB3 ALA A 558       0.953 -14.110  12.497  1.00  0.00           H  
ATOM    431  N   ILE A 559       2.580 -13.799   9.984  1.00  0.00           N  
ATOM    432  CA  ILE A 559       3.619 -13.043   9.271  1.00  0.00           C  
ATOM    433  C   ILE A 559       3.728 -13.510   7.804  1.00  0.00           C  
ATOM    434  O   ILE A 559       3.984 -12.685   6.930  1.00  0.00           O  
ATOM    435  CB  ILE A 559       4.975 -13.195  10.028  1.00  0.00           C  
ATOM    436  CG1 ILE A 559       4.926 -12.462  11.391  1.00  0.00           C  
ATOM    437  CG2 ILE A 559       6.207 -12.714   9.222  1.00  0.00           C  
ATOM    438  CD1 ILE A 559       6.006 -12.922  12.378  1.00  0.00           C  
ATOM    439  H   ILE A 559       2.902 -14.480  10.659  1.00  0.00           H  
ATOM    440  HA  ILE A 559       3.341 -11.988   9.267  1.00  0.00           H  
ATOM    441  HB  ILE A 559       5.122 -14.258  10.225  1.00  0.00           H  
ATOM    442 HG12 ILE A 559       5.001 -11.385  11.238  1.00  0.00           H  
ATOM    443 HG13 ILE A 559       3.960 -12.617  11.869  1.00  0.00           H  
ATOM    444 HG21 ILE A 559       7.125 -12.799   9.802  1.00  0.00           H  
ATOM    445 HG22 ILE A 559       6.371 -13.306   8.322  1.00  0.00           H  
ATOM    446 HG23 ILE A 559       6.103 -11.670   8.923  1.00  0.00           H  
ATOM    447 HD11 ILE A 559       5.849 -12.475  13.360  1.00  0.00           H  
ATOM    448 HD12 ILE A 559       5.981 -14.004  12.496  1.00  0.00           H  
ATOM    449 HD13 ILE A 559       7.007 -12.642  12.052  1.00  0.00           H  
ATOM    450  N   GLU A 560       3.495 -14.808   7.535  1.00  0.00           N  
ATOM    451  CA  GLU A 560       3.507 -15.415   6.203  1.00  0.00           C  
ATOM    452  C   GLU A 560       2.334 -14.890   5.357  1.00  0.00           C  
ATOM    453  O   GLU A 560       2.535 -14.476   4.218  1.00  0.00           O  
ATOM    454  CB  GLU A 560       3.388 -16.951   6.354  1.00  0.00           C  
ATOM    455  CG  GLU A 560       3.943 -17.751   5.164  1.00  0.00           C  
ATOM    456  CD  GLU A 560       5.458 -17.910   5.269  1.00  0.00           C  
ATOM    457  OE1 GLU A 560       5.874 -18.808   6.036  1.00  0.00           O  
ATOM    458  OE2 GLU A 560       6.165 -17.123   4.602  1.00  0.00           O1-
ATOM    459  H   GLU A 560       3.316 -15.425   8.315  1.00  0.00           H  
ATOM    460  HA  GLU A 560       4.452 -15.156   5.722  1.00  0.00           H  
ATOM    461  HB2 GLU A 560       3.913 -17.273   7.253  1.00  0.00           H  
ATOM    462  HB3 GLU A 560       2.351 -17.242   6.522  1.00  0.00           H  
ATOM    463  HG2 GLU A 560       3.502 -18.748   5.160  1.00  0.00           H  
ATOM    464  HG3 GLU A 560       3.672 -17.290   4.214  1.00  0.00           H  
ATOM    465  N   ALA A 561       1.128 -14.854   5.949  1.00  0.00           N  
ATOM    466  CA  ALA A 561      -0.101 -14.329   5.361  1.00  0.00           C  
ATOM    467  C   ALA A 561      -0.034 -12.810   5.152  1.00  0.00           C  
ATOM    468  O   ALA A 561      -0.491 -12.322   4.121  1.00  0.00           O  
ATOM    469  CB  ALA A 561      -1.263 -14.657   6.311  1.00  0.00           C  
ATOM    470  H   ALA A 561       1.059 -15.217   6.891  1.00  0.00           H  
ATOM    471  HA  ALA A 561      -0.267 -14.816   4.399  1.00  0.00           H  
ATOM    472  HB1 ALA A 561      -2.216 -14.292   5.926  1.00  0.00           H  
ATOM    473  HB2 ALA A 561      -1.353 -15.733   6.455  1.00  0.00           H  
ATOM    474  HB3 ALA A 561      -1.114 -14.213   7.297  1.00  0.00           H  
ATOM    475  N   GLN A 562       0.580 -12.083   6.103  1.00  0.00           N  
ATOM    476  CA  GLN A 562       0.802 -10.639   6.069  1.00  0.00           C  
ATOM    477  C   GLN A 562       1.785 -10.232   4.961  1.00  0.00           C  
ATOM    478  O   GLN A 562       1.590  -9.191   4.339  1.00  0.00           O  
ATOM    479  CB  GLN A 562       1.337 -10.184   7.450  1.00  0.00           C  
ATOM    480  CG  GLN A 562       1.636  -8.673   7.589  1.00  0.00           C  
ATOM    481  CD  GLN A 562       0.409  -7.764   7.491  1.00  0.00           C  
ATOM    482  OE1 GLN A 562       0.537  -6.599   7.127  1.00  0.00           O  
ATOM    483  NE2 GLN A 562      -0.782  -8.285   7.794  1.00  0.00           N  
ATOM    484  H   GLN A 562       0.917 -12.573   6.921  1.00  0.00           H  
ATOM    485  HA  GLN A 562      -0.158 -10.159   5.873  1.00  0.00           H  
ATOM    486  HB2 GLN A 562       0.637 -10.483   8.231  1.00  0.00           H  
ATOM    487  HB3 GLN A 562       2.257 -10.724   7.666  1.00  0.00           H  
ATOM    488  HG2 GLN A 562       2.092  -8.492   8.562  1.00  0.00           H  
ATOM    489  HG3 GLN A 562       2.375  -8.355   6.856  1.00  0.00           H  
ATOM    490 HE21 GLN A 562      -1.612  -7.711   7.738  1.00  0.00           H  
ATOM    491 HE22 GLN A 562      -0.852  -9.247   8.090  1.00  0.00           H  
ATOM    492  N   GLN A 563       2.816 -11.054   4.703  1.00  0.00           N  
ATOM    493  CA  GLN A 563       3.814 -10.835   3.661  1.00  0.00           C  
ATOM    494  C   GLN A 563       3.208 -10.979   2.256  1.00  0.00           C  
ATOM    495  O   GLN A 563       3.538 -10.178   1.389  1.00  0.00           O  
ATOM    496  CB  GLN A 563       4.994 -11.813   3.880  1.00  0.00           C  
ATOM    497  CG  GLN A 563       6.128 -11.803   2.826  1.00  0.00           C  
ATOM    498  CD  GLN A 563       6.918 -10.492   2.719  1.00  0.00           C  
ATOM    499  OE1 GLN A 563       6.636  -9.501   3.389  1.00  0.00           O  
ATOM    500  NE2 GLN A 563       7.940 -10.489   1.865  1.00  0.00           N  
ATOM    501  H   GLN A 563       2.923 -11.881   5.276  1.00  0.00           H  
ATOM    502  HA  GLN A 563       4.169  -9.809   3.769  1.00  0.00           H  
ATOM    503  HB2 GLN A 563       5.434 -11.618   4.860  1.00  0.00           H  
ATOM    504  HB3 GLN A 563       4.608 -12.831   3.938  1.00  0.00           H  
ATOM    505  HG2 GLN A 563       6.837 -12.591   3.082  1.00  0.00           H  
ATOM    506  HG3 GLN A 563       5.741 -12.063   1.840  1.00  0.00           H  
ATOM    507 HE21 GLN A 563       8.501  -9.657   1.759  1.00  0.00           H  
ATOM    508 HE22 GLN A 563       8.173 -11.334   1.357  1.00  0.00           H  
ATOM    509  N   HIS A 564       2.283 -11.931   2.037  1.00  0.00           N  
ATOM    510  CA  HIS A 564       1.563 -12.074   0.767  1.00  0.00           C  
ATOM    511  C   HIS A 564       0.524 -10.957   0.576  1.00  0.00           C  
ATOM    512  O   HIS A 564       0.383 -10.449  -0.534  1.00  0.00           O  
ATOM    513  CB  HIS A 564       0.827 -13.422   0.717  1.00  0.00           C  
ATOM    514  CG  HIS A 564       1.694 -14.637   0.514  1.00  0.00           C  
ATOM    515  ND1 HIS A 564       2.504 -15.169   1.499  1.00  0.00           N  
ATOM    516  CD2 HIS A 564       1.877 -15.443  -0.587  1.00  0.00           C  
ATOM    517  CE1 HIS A 564       3.114 -16.236   0.980  1.00  0.00           C  
ATOM    518  NE2 HIS A 564       2.781 -16.463  -0.285  1.00  0.00           N  
ATOM    519  H   HIS A 564       2.036 -12.552   2.795  1.00  0.00           H  
ATOM    520  HA  HIS A 564       2.273 -12.028  -0.061  1.00  0.00           H  
ATOM    521  HB2 HIS A 564       0.213 -13.566   1.608  1.00  0.00           H  
ATOM    522  HB3 HIS A 564       0.149 -13.410  -0.136  1.00  0.00           H  
ATOM    523  HD1 HIS A 564       2.600 -14.834   2.453  1.00  0.00           H  
ATOM    524  HD2 HIS A 564       1.424 -15.372  -1.565  1.00  0.00           H  
ATOM    525  HE1 HIS A 564       3.805 -16.854   1.534  1.00  0.00           H  
ATOM    526  N   LEU A 565      -0.156 -10.546   1.660  1.00  0.00           N  
ATOM    527  CA  LEU A 565      -1.112  -9.438   1.724  1.00  0.00           C  
ATOM    528  C   LEU A 565      -0.454  -8.080   1.403  1.00  0.00           C  
ATOM    529  O   LEU A 565      -1.087  -7.202   0.823  1.00  0.00           O  
ATOM    530  CB  LEU A 565      -1.750  -9.480   3.133  1.00  0.00           C  
ATOM    531  CG  LEU A 565      -2.962  -8.574   3.421  1.00  0.00           C  
ATOM    532  CD1 LEU A 565      -3.971  -8.567   2.294  1.00  0.00           C  
ATOM    533  CD2 LEU A 565      -3.663  -9.020   4.715  1.00  0.00           C  
ATOM    534  H   LEU A 565       0.019 -11.034   2.529  1.00  0.00           H  
ATOM    535  HA  LEU A 565      -1.880  -9.632   0.981  1.00  0.00           H  
ATOM    536  HB2 LEU A 565      -2.078 -10.504   3.304  1.00  0.00           H  
ATOM    537  HB3 LEU A 565      -0.988  -9.285   3.887  1.00  0.00           H  
ATOM    538  HG  LEU A 565      -2.616  -7.548   3.507  1.00  0.00           H  
ATOM    539 HD11 LEU A 565      -4.887  -8.042   2.563  1.00  0.00           H  
ATOM    540 HD12 LEU A 565      -3.531  -8.056   1.449  1.00  0.00           H  
ATOM    541 HD13 LEU A 565      -4.215  -9.590   2.017  1.00  0.00           H  
ATOM    542 HD21 LEU A 565      -4.514  -8.383   4.955  1.00  0.00           H  
ATOM    543 HD22 LEU A 565      -4.047 -10.035   4.628  1.00  0.00           H  
ATOM    544 HD23 LEU A 565      -2.978  -9.007   5.562  1.00  0.00           H  
ATOM    545  N   LEU A 566       0.839  -7.947   1.722  1.00  0.00           N  
ATOM    546  CA  LEU A 566       1.685  -6.795   1.459  1.00  0.00           C  
ATOM    547  C   LEU A 566       2.246  -6.812   0.026  1.00  0.00           C  
ATOM    548  O   LEU A 566       2.280  -5.751  -0.590  1.00  0.00           O  
ATOM    549  CB  LEU A 566       2.835  -6.894   2.462  1.00  0.00           C  
ATOM    550  CG  LEU A 566       3.977  -5.872   2.356  1.00  0.00           C  
ATOM    551  CD1 LEU A 566       3.574  -4.472   2.845  1.00  0.00           C  
ATOM    552  CD2 LEU A 566       5.154  -6.449   3.137  1.00  0.00           C  
ATOM    553  H   LEU A 566       1.274  -8.719   2.210  1.00  0.00           H  
ATOM    554  HA  LEU A 566       1.124  -5.877   1.634  1.00  0.00           H  
ATOM    555  HB2 LEU A 566       2.429  -6.848   3.474  1.00  0.00           H  
ATOM    556  HB3 LEU A 566       3.261  -7.892   2.367  1.00  0.00           H  
ATOM    557  HG  LEU A 566       4.314  -5.771   1.324  1.00  0.00           H  
ATOM    558 HD11 LEU A 566       4.408  -3.773   2.766  1.00  0.00           H  
ATOM    559 HD12 LEU A 566       2.753  -4.067   2.254  1.00  0.00           H  
ATOM    560 HD13 LEU A 566       3.257  -4.492   3.889  1.00  0.00           H  
ATOM    561 HD21 LEU A 566       5.584  -5.732   3.834  1.00  0.00           H  
ATOM    562 HD22 LEU A 566       4.866  -7.317   3.724  1.00  0.00           H  
ATOM    563 HD23 LEU A 566       5.908  -6.804   2.441  1.00  0.00           H  
ATOM    564  N   GLN A 567       2.649  -7.972  -0.535  1.00  0.00           N  
ATOM    565  CA  GLN A 567       3.106  -8.074  -1.933  1.00  0.00           C  
ATOM    566  C   GLN A 567       1.984  -7.750  -2.932  1.00  0.00           C  
ATOM    567  O   GLN A 567       2.258  -7.250  -4.023  1.00  0.00           O  
ATOM    568  CB  GLN A 567       3.662  -9.482  -2.258  1.00  0.00           C  
ATOM    569  CG  GLN A 567       5.011  -9.864  -1.612  1.00  0.00           C  
ATOM    570  CD  GLN A 567       6.140  -8.844  -1.785  1.00  0.00           C  
ATOM    571  OE1 GLN A 567       6.235  -8.160  -2.801  1.00  0.00           O  
ATOM    572  NE2 GLN A 567       7.002  -8.741  -0.773  1.00  0.00           N  
ATOM    573  H   GLN A 567       2.624  -8.819   0.018  1.00  0.00           H  
ATOM    574  HA  GLN A 567       3.881  -7.323  -2.085  1.00  0.00           H  
ATOM    575  HB2 GLN A 567       2.920 -10.236  -1.991  1.00  0.00           H  
ATOM    576  HB3 GLN A 567       3.790  -9.574  -3.338  1.00  0.00           H  
ATOM    577  HG2 GLN A 567       4.881 -10.044  -0.552  1.00  0.00           H  
ATOM    578  HG3 GLN A 567       5.350 -10.813  -2.030  1.00  0.00           H  
ATOM    579 HE21 GLN A 567       7.788  -8.108  -0.841  1.00  0.00           H  
ATOM    580 HE22 GLN A 567       6.885  -9.314   0.050  1.00  0.00           H  
ATOM    581  N   LEU A 568       0.725  -7.978  -2.525  1.00  0.00           N  
ATOM    582  CA  LEU A 568      -0.470  -7.537  -3.222  1.00  0.00           C  
ATOM    583  C   LEU A 568      -0.585  -6.006  -3.195  1.00  0.00           C  
ATOM    584  O   LEU A 568      -0.688  -5.428  -4.275  1.00  0.00           O  
ATOM    585  CB  LEU A 568      -1.705  -8.229  -2.608  1.00  0.00           C  
ATOM    586  CG  LEU A 568      -1.767  -9.737  -2.923  1.00  0.00           C  
ATOM    587  CD1 LEU A 568      -2.744 -10.457  -1.993  1.00  0.00           C  
ATOM    588  CD2 LEU A 568      -2.117 -10.034  -4.389  1.00  0.00           C  
ATOM    589  H   LEU A 568       0.596  -8.421  -1.625  1.00  0.00           H  
ATOM    590  HA  LEU A 568      -0.377  -7.827  -4.268  1.00  0.00           H  
ATOM    591  HB2 LEU A 568      -1.690  -8.084  -1.528  1.00  0.00           H  
ATOM    592  HB3 LEU A 568      -2.628  -7.766  -2.947  1.00  0.00           H  
ATOM    593  HG  LEU A 568      -0.782 -10.167  -2.745  1.00  0.00           H  
ATOM    594 HD11 LEU A 568      -2.642 -11.530  -2.123  1.00  0.00           H  
ATOM    595 HD12 LEU A 568      -2.539 -10.245  -0.949  1.00  0.00           H  
ATOM    596 HD13 LEU A 568      -3.777 -10.171  -2.193  1.00  0.00           H  
ATOM    597 HD21 LEU A 568      -2.030 -11.101  -4.584  1.00  0.00           H  
ATOM    598 HD22 LEU A 568      -3.138  -9.733  -4.623  1.00  0.00           H  
ATOM    599 HD23 LEU A 568      -1.452  -9.535  -5.092  1.00  0.00           H  
ATOM    600  N   THR A 569      -0.522  -5.333  -2.027  1.00  0.00           N  
ATOM    601  CA  THR A 569      -0.538  -3.859  -1.936  1.00  0.00           C  
ATOM    602  C   THR A 569       0.590  -3.178  -2.734  1.00  0.00           C  
ATOM    603  O   THR A 569       0.318  -2.195  -3.417  1.00  0.00           O  
ATOM    604  CB  THR A 569      -0.592  -3.347  -0.474  1.00  0.00           C  
ATOM    605  OG1 THR A 569       0.582  -3.622   0.259  1.00  0.00           O  
ATOM    606  CG2 THR A 569      -1.831  -3.805   0.299  1.00  0.00           C  
ATOM    607  H   THR A 569      -0.435  -5.859  -1.168  1.00  0.00           H  
ATOM    608  HA  THR A 569      -1.463  -3.539  -2.412  1.00  0.00           H  
ATOM    609  HB  THR A 569      -0.640  -2.258  -0.507  1.00  0.00           H  
ATOM    610 HG21 THR A 569      -1.840  -3.382   1.304  1.00  0.00           H  
ATOM    611 HG22 THR A 569      -2.734  -3.471  -0.211  1.00  0.00           H  
ATOM    612 HG23 THR A 569      -1.885  -4.886   0.390  1.00  0.00           H  
ATOM    613  HG1 THR A 569       0.727  -4.557   0.266  1.00  0.00           H  
ATOM    614  N   VAL A 570       1.813  -3.739  -2.712  1.00  0.00           N  
ATOM    615  CA  VAL A 570       2.982  -3.327  -3.499  1.00  0.00           C  
ATOM    616  C   VAL A 570       2.702  -3.366  -5.012  1.00  0.00           C  
ATOM    617  O   VAL A 570       3.020  -2.402  -5.706  1.00  0.00           O  
ATOM    618  CB  VAL A 570       4.205  -4.204  -3.101  1.00  0.00           C  
ATOM    619  CG1 VAL A 570       5.408  -4.126  -4.065  1.00  0.00           C  
ATOM    620  CG2 VAL A 570       4.699  -3.883  -1.680  1.00  0.00           C  
ATOM    621  H   VAL A 570       1.942  -4.541  -2.108  1.00  0.00           H  
ATOM    622  HA  VAL A 570       3.205  -2.289  -3.242  1.00  0.00           H  
ATOM    623  HB  VAL A 570       3.877  -5.242  -3.103  1.00  0.00           H  
ATOM    624 HG11 VAL A 570       6.246  -4.712  -3.686  1.00  0.00           H  
ATOM    625 HG12 VAL A 570       5.173  -4.525  -5.052  1.00  0.00           H  
ATOM    626 HG13 VAL A 570       5.755  -3.102  -4.190  1.00  0.00           H  
ATOM    627 HG21 VAL A 570       5.398  -4.644  -1.330  1.00  0.00           H  
ATOM    628 HG22 VAL A 570       5.222  -2.927  -1.657  1.00  0.00           H  
ATOM    629 HG23 VAL A 570       3.886  -3.834  -0.960  1.00  0.00           H  
ATOM    630  N   TRP A 571       2.090  -4.453  -5.513  1.00  0.00           N  
ATOM    631  CA  TRP A 571       1.743  -4.623  -6.923  1.00  0.00           C  
ATOM    632  C   TRP A 571       0.541  -3.751  -7.329  1.00  0.00           C  
ATOM    633  O   TRP A 571       0.527  -3.247  -8.447  1.00  0.00           O  
ATOM    634  CB  TRP A 571       1.415  -6.104  -7.178  1.00  0.00           C  
ATOM    635  CG  TRP A 571       1.147  -6.485  -8.606  1.00  0.00           C  
ATOM    636  CD1 TRP A 571       1.970  -6.254  -9.656  1.00  0.00           C  
ATOM    637  CD2 TRP A 571      -0.015  -7.173  -9.155  1.00  0.00           C  
ATOM    638  NE1 TRP A 571       1.406  -6.759 -10.809  1.00  0.00           N  
ATOM    639  CE2 TRP A 571       0.191  -7.363 -10.556  1.00  0.00           C  
ATOM    640  CE3 TRP A 571      -1.212  -7.685  -8.603  1.00  0.00           C  
ATOM    641  CZ2 TRP A 571      -0.726  -8.059 -11.362  1.00  0.00           C  
ATOM    642  CZ3 TRP A 571      -2.129  -8.401  -9.395  1.00  0.00           C  
ATOM    643  CH2 TRP A 571      -1.877  -8.602 -10.767  1.00  0.00           C  
ATOM    644  H   TRP A 571       1.860  -5.210  -4.883  1.00  0.00           H  
ATOM    645  HA  TRP A 571       2.605  -4.338  -7.531  1.00  0.00           H  
ATOM    646  HB2 TRP A 571       2.246  -6.722  -6.836  1.00  0.00           H  
ATOM    647  HB3 TRP A 571       0.558  -6.406  -6.574  1.00  0.00           H  
ATOM    648  HD1 TRP A 571       2.927  -5.758  -9.584  1.00  0.00           H  
ATOM    649  HE1 TRP A 571       1.877  -6.726 -11.702  1.00  0.00           H  
ATOM    650  HE3 TRP A 571      -1.407  -7.559  -7.549  1.00  0.00           H  
ATOM    651  HZ2 TRP A 571      -0.536  -8.201 -12.415  1.00  0.00           H  
ATOM    652  HZ3 TRP A 571      -3.022  -8.811  -8.946  1.00  0.00           H  
ATOM    653  HH2 TRP A 571      -2.574  -9.172 -11.361  1.00  0.00           H  
ATOM    654  N   GLY A 572      -0.423  -3.517  -6.422  1.00  0.00           N  
ATOM    655  CA  GLY A 572      -1.562  -2.619  -6.617  1.00  0.00           C  
ATOM    656  C   GLY A 572      -1.151  -1.143  -6.738  1.00  0.00           C  
ATOM    657  O   GLY A 572      -1.748  -0.411  -7.526  1.00  0.00           O  
ATOM    658  H   GLY A 572      -0.350  -3.980  -5.525  1.00  0.00           H  
ATOM    659  HA2 GLY A 572      -2.119  -2.922  -7.504  1.00  0.00           H  
ATOM    660  HA3 GLY A 572      -2.236  -2.725  -5.766  1.00  0.00           H  
ATOM    661  N   ILE A 573      -0.088  -0.740  -6.016  1.00  0.00           N  
ATOM    662  CA  ILE A 573       0.593   0.554  -6.116  1.00  0.00           C  
ATOM    663  C   ILE A 573       1.387   0.636  -7.430  1.00  0.00           C  
ATOM    664  O   ILE A 573       1.335   1.668  -8.093  1.00  0.00           O  
ATOM    665  CB  ILE A 573       1.542   0.739  -4.889  1.00  0.00           C  
ATOM    666  CG1 ILE A 573       0.737   0.939  -3.591  1.00  0.00           C  
ATOM    667  CG2 ILE A 573       2.569   1.887  -5.037  1.00  0.00           C  
ATOM    668  CD1 ILE A 573       1.553   0.654  -2.321  1.00  0.00           C  
ATOM    669  H   ILE A 573       0.320  -1.412  -5.379  1.00  0.00           H  
ATOM    670  HA  ILE A 573      -0.150   1.353  -6.116  1.00  0.00           H  
ATOM    671  HB  ILE A 573       2.116  -0.180  -4.779  1.00  0.00           H  
ATOM    672 HG12 ILE A 573       0.332   1.950  -3.560  1.00  0.00           H  
ATOM    673 HG13 ILE A 573      -0.129   0.283  -3.589  1.00  0.00           H  
ATOM    674 HG21 ILE A 573       3.187   1.998  -4.148  1.00  0.00           H  
ATOM    675 HG22 ILE A 573       3.265   1.712  -5.856  1.00  0.00           H  
ATOM    676 HG23 ILE A 573       2.076   2.842  -5.210  1.00  0.00           H  
ATOM    677 HD11 ILE A 573       0.922   0.703  -1.436  1.00  0.00           H  
ATOM    678 HD12 ILE A 573       2.000  -0.339  -2.345  1.00  0.00           H  
ATOM    679 HD13 ILE A 573       2.355   1.376  -2.180  1.00  0.00           H  
ATOM    680  N   LYS A 574       2.111  -0.430  -7.814  1.00  0.00           N  
ATOM    681  CA  LYS A 574       2.956  -0.458  -9.012  1.00  0.00           C  
ATOM    682  C   LYS A 574       2.127  -0.435 -10.311  1.00  0.00           C  
ATOM    683  O   LYS A 574       2.600   0.079 -11.323  1.00  0.00           O  
ATOM    684  CB  LYS A 574       3.861  -1.712  -8.978  1.00  0.00           C  
ATOM    685  CG  LYS A 574       5.213  -1.504  -9.684  1.00  0.00           C  
ATOM    686  CD  LYS A 574       6.202  -0.690  -8.830  1.00  0.00           C  
ATOM    687  CE  LYS A 574       7.489  -0.323  -9.579  1.00  0.00           C  
ATOM    688  NZ  LYS A 574       8.382   0.492  -8.738  1.00  0.00           N1+
ATOM    689  H   LYS A 574       2.125  -1.245  -7.215  1.00  0.00           H  
ATOM    690  HA  LYS A 574       3.571   0.441  -8.987  1.00  0.00           H  
ATOM    691  HB2 LYS A 574       4.071  -2.005  -7.951  1.00  0.00           H  
ATOM    692  HB3 LYS A 574       3.340  -2.565  -9.417  1.00  0.00           H  
ATOM    693  HG2 LYS A 574       5.657  -2.478  -9.897  1.00  0.00           H  
ATOM    694  HG3 LYS A 574       5.060  -1.024 -10.651  1.00  0.00           H  
ATOM    695  HD2 LYS A 574       5.728   0.228  -8.482  1.00  0.00           H  
ATOM    696  HD3 LYS A 574       6.451  -1.258  -7.933  1.00  0.00           H  
ATOM    697  HE2 LYS A 574       8.022  -1.223  -9.889  1.00  0.00           H  
ATOM    698  HE3 LYS A 574       7.252   0.242 -10.481  1.00  0.00           H  
ATOM    699  HZ1 LYS A 574       8.691  -0.050  -7.939  1.00  0.00           H  
ATOM    700  HZ2 LYS A 574       9.206   0.750  -9.264  1.00  0.00           H  
ATOM    701  HZ3 LYS A 574       7.902   1.324  -8.425  1.00  0.00           H  
ATOM    702  N   GLN A 575       0.879  -0.930 -10.260  1.00  0.00           N  
ATOM    703  CA  GLN A 575      -0.104  -0.855 -11.333  1.00  0.00           C  
ATOM    704  C   GLN A 575      -0.705   0.556 -11.458  1.00  0.00           C  
ATOM    705  O   GLN A 575      -0.906   1.014 -12.579  1.00  0.00           O  
ATOM    706  CB  GLN A 575      -1.238  -1.864 -11.039  1.00  0.00           C  
ATOM    707  CG  GLN A 575      -0.888  -3.337 -11.349  1.00  0.00           C  
ATOM    708  CD  GLN A 575      -0.638  -3.647 -12.827  1.00  0.00           C  
ATOM    709  OE1 GLN A 575      -0.835  -2.808 -13.703  1.00  0.00           O  
ATOM    710  NE2 GLN A 575      -0.196  -4.873 -13.109  1.00  0.00           N  
ATOM    711  H   GLN A 575       0.584  -1.366  -9.397  1.00  0.00           H  
ATOM    712  HA  GLN A 575       0.388  -1.085 -12.278  1.00  0.00           H  
ATOM    713  HB2 GLN A 575      -1.537  -1.785  -9.993  1.00  0.00           H  
ATOM    714  HB3 GLN A 575      -2.126  -1.593 -11.604  1.00  0.00           H  
ATOM    715  HG2 GLN A 575       0.007  -3.635 -10.806  1.00  0.00           H  
ATOM    716  HG3 GLN A 575      -1.694  -3.982 -10.998  1.00  0.00           H  
ATOM    717 HE21 GLN A 575      -0.009  -5.129 -14.067  1.00  0.00           H  
ATOM    718 HE22 GLN A 575      -0.047  -5.536 -12.362  1.00  0.00           H  
ATOM    719  N   LEU A 576      -0.927   1.270 -10.338  1.00  0.00           N  
ATOM    720  CA  LEU A 576      -1.339   2.679 -10.322  1.00  0.00           C  
ATOM    721  C   LEU A 576      -0.237   3.614 -10.858  1.00  0.00           C  
ATOM    722  O   LEU A 576      -0.554   4.610 -11.508  1.00  0.00           O  
ATOM    723  CB  LEU A 576      -1.695   3.105  -8.879  1.00  0.00           C  
ATOM    724  CG  LEU A 576      -3.076   2.644  -8.377  1.00  0.00           C  
ATOM    725  CD1 LEU A 576      -3.150   2.785  -6.848  1.00  0.00           C  
ATOM    726  CD2 LEU A 576      -4.201   3.446  -9.050  1.00  0.00           C  
ATOM    727  H   LEU A 576      -0.732   0.836  -9.446  1.00  0.00           H  
ATOM    728  HA  LEU A 576      -2.207   2.798 -10.972  1.00  0.00           H  
ATOM    729  HB2 LEU A 576      -0.928   2.737  -8.200  1.00  0.00           H  
ATOM    730  HB3 LEU A 576      -1.653   4.192  -8.787  1.00  0.00           H  
ATOM    731  HG  LEU A 576      -3.212   1.590  -8.619  1.00  0.00           H  
ATOM    732 HD11 LEU A 576      -4.126   2.496  -6.464  1.00  0.00           H  
ATOM    733 HD12 LEU A 576      -2.408   2.155  -6.357  1.00  0.00           H  
ATOM    734 HD13 LEU A 576      -2.967   3.813  -6.536  1.00  0.00           H  
ATOM    735 HD21 LEU A 576      -5.172   3.205  -8.629  1.00  0.00           H  
ATOM    736 HD22 LEU A 576      -4.057   4.519  -8.916  1.00  0.00           H  
ATOM    737 HD23 LEU A 576      -4.255   3.250 -10.120  1.00  0.00           H  
ATOM    738  N   GLN A 577       1.041   3.269 -10.622  1.00  0.00           N  
ATOM    739  CA  GLN A 577       2.224   3.987 -11.101  1.00  0.00           C  
ATOM    740  C   GLN A 577       2.523   3.703 -12.582  1.00  0.00           C  
ATOM    741  O   GLN A 577       3.106   4.558 -13.244  1.00  0.00           O  
ATOM    742  CB  GLN A 577       3.456   3.535 -10.291  1.00  0.00           C  
ATOM    743  CG  GLN A 577       3.494   4.113  -8.867  1.00  0.00           C  
ATOM    744  CD  GLN A 577       4.683   3.629  -8.038  1.00  0.00           C  
ATOM    745  OE1 GLN A 577       5.579   2.949  -8.535  1.00  0.00           O  
ATOM    746  NE2 GLN A 577       4.697   3.991  -6.754  1.00  0.00           N  
ATOM    747  H   GLN A 577       1.206   2.446 -10.059  1.00  0.00           H  
ATOM    748  HA  GLN A 577       2.080   5.058 -10.971  1.00  0.00           H  
ATOM    749  HB2 GLN A 577       3.496   2.446 -10.255  1.00  0.00           H  
ATOM    750  HB3 GLN A 577       4.369   3.848 -10.801  1.00  0.00           H  
ATOM    751  HG2 GLN A 577       3.528   5.201  -8.910  1.00  0.00           H  
ATOM    752  HG3 GLN A 577       2.585   3.848  -8.336  1.00  0.00           H  
ATOM    753 HE21 GLN A 577       5.462   3.697  -6.164  1.00  0.00           H  
ATOM    754 HE22 GLN A 577       3.942   4.543  -6.372  1.00  0.00           H  
ATOM    755  N   ALA A 578       2.121   2.535 -13.110  1.00  0.00           N  
ATOM    756  CA  ALA A 578       2.266   2.177 -14.522  1.00  0.00           C  
ATOM    757  C   ALA A 578       1.223   2.892 -15.402  1.00  0.00           C  
ATOM    758  O   ALA A 578       1.463   3.091 -16.592  1.00  0.00           O  
ATOM    759  CB  ALA A 578       2.059   0.659 -14.660  1.00  0.00           C  
ATOM    760  H   ALA A 578       1.676   1.861 -12.503  1.00  0.00           H  
ATOM    761  HA  ALA A 578       3.268   2.435 -14.867  1.00  0.00           H  
ATOM    762  HB1 ALA A 578       2.170   0.338 -15.697  1.00  0.00           H  
ATOM    763  HB2 ALA A 578       2.794   0.109 -14.073  1.00  0.00           H  
ATOM    764  HB3 ALA A 578       1.068   0.350 -14.324  1.00  0.00           H  
ATOM    765  N   ARG A 579       0.084   3.287 -14.810  1.00  0.00           N  
ATOM    766  CA  ARG A 579      -1.041   3.933 -15.479  1.00  0.00           C  
ATOM    767  C   ARG A 579      -0.935   5.463 -15.448  1.00  0.00           C  
ATOM    768  O   ARG A 579      -1.391   6.093 -16.399  1.00  0.00           O  
ATOM    769  CB  ARG A 579      -2.333   3.506 -14.755  1.00  0.00           C  
ATOM    770  CG  ARG A 579      -2.665   2.033 -15.047  1.00  0.00           C  
ATOM    771  CD  ARG A 579      -3.702   1.428 -14.097  1.00  0.00           C  
ATOM    772  NE  ARG A 579      -3.603  -0.037 -14.132  1.00  0.00           N  
ATOM    773  CZ  ARG A 579      -4.073  -0.886 -13.207  1.00  0.00           C  
ATOM    774  NH1 ARG A 579      -4.726  -0.438 -12.128  1.00  0.00           N  
ATOM    775  NH2 ARG A 579      -3.886  -2.199 -13.374  1.00  0.00           N1+
ATOM    776  H   ARG A 579      -0.027   3.080 -13.827  1.00  0.00           H  
ATOM    777  HA  ARG A 579      -1.094   3.617 -16.524  1.00  0.00           H  
ATOM    778  HB2 ARG A 579      -2.220   3.661 -13.681  1.00  0.00           H  
ATOM    779  HB3 ARG A 579      -3.179   4.123 -15.065  1.00  0.00           H  
ATOM    780  HG2 ARG A 579      -3.020   1.945 -16.074  1.00  0.00           H  
ATOM    781  HG3 ARG A 579      -1.757   1.431 -15.005  1.00  0.00           H  
ATOM    782  HD2 ARG A 579      -3.508   1.761 -13.078  1.00  0.00           H  
ATOM    783  HD3 ARG A 579      -4.711   1.747 -14.359  1.00  0.00           H  
ATOM    784  HE  ARG A 579      -3.151  -0.424 -14.947  1.00  0.00           H  
ATOM    785 HH11 ARG A 579      -5.160  -1.089 -11.493  1.00  0.00           H  
ATOM    786 HH12 ARG A 579      -4.863   0.554 -12.002  1.00  0.00           H  
ATOM    787 HH21 ARG A 579      -4.303  -2.859 -12.733  1.00  0.00           H  
ATOM    788 HH22 ARG A 579      -3.366  -2.545 -14.168  1.00  0.00           H  
ATOM    789  N   ILE A 580      -0.295   6.066 -14.425  1.00  0.00           N  
ATOM    790  CA  ILE A 580      -0.107   7.522 -14.280  1.00  0.00           C  
ATOM    791  C   ILE A 580       1.046   8.056 -15.173  1.00  0.00           C  
ATOM    792  O   ILE A 580       1.660   9.071 -14.855  1.00  0.00           O  
ATOM    793  CB  ILE A 580       0.085   7.850 -12.760  1.00  0.00           C  
ATOM    794  CG1 ILE A 580      -0.360   9.280 -12.374  1.00  0.00           C  
ATOM    795  CG2 ILE A 580       1.502   7.578 -12.214  1.00  0.00           C  
ATOM    796  CD1 ILE A 580      -1.879   9.492 -12.414  1.00  0.00           C  
ATOM    797  H   ILE A 580       0.072   5.484 -13.686  1.00  0.00           H  
ATOM    798  HA  ILE A 580      -1.022   8.000 -14.629  1.00  0.00           H  
ATOM    799  HB  ILE A 580      -0.576   7.180 -12.208  1.00  0.00           H  
ATOM    800 HG12 ILE A 580      -0.029   9.490 -11.356  1.00  0.00           H  
ATOM    801 HG13 ILE A 580       0.132  10.024 -13.001  1.00  0.00           H  
ATOM    802 HG21 ILE A 580       1.494   7.510 -11.127  1.00  0.00           H  
ATOM    803 HG22 ILE A 580       1.889   6.642 -12.601  1.00  0.00           H  
ATOM    804 HG23 ILE A 580       2.212   8.361 -12.480  1.00  0.00           H  
ATOM    805 HD11 ILE A 580      -2.134  10.487 -12.048  1.00  0.00           H  
ATOM    806 HD12 ILE A 580      -2.278   9.409 -13.424  1.00  0.00           H  
ATOM    807 HD13 ILE A 580      -2.393   8.767 -11.785  1.00  0.00           H  
ATOM    808  N   LEU A 581       1.332   7.370 -16.292  1.00  0.00           N  
ATOM    809  CA  LEU A 581       2.365   7.664 -17.283  1.00  0.00           C  
ATOM    810  C   LEU A 581       1.730   7.772 -18.671  1.00  0.00           C  
ATOM    811  O   LEU A 581       1.982   8.739 -19.389  1.00  0.00           O  
ATOM    812  CB  LEU A 581       3.427   6.544 -17.274  1.00  0.00           C  
ATOM    813  CG  LEU A 581       4.133   6.324 -15.923  1.00  0.00           C  
ATOM    814  CD1 LEU A 581       4.965   5.035 -15.958  1.00  0.00           C  
ATOM    815  CD2 LEU A 581       4.998   7.525 -15.510  1.00  0.00           C  
ATOM    816  H   LEU A 581       0.765   6.553 -16.468  1.00  0.00           H  
ATOM    817  HA  LEU A 581       2.843   8.620 -17.066  1.00  0.00           H  
ATOM    818  HB2 LEU A 581       2.952   5.606 -17.567  1.00  0.00           H  
ATOM    819  HB3 LEU A 581       4.177   6.748 -18.040  1.00  0.00           H  
ATOM    820  HG  LEU A 581       3.375   6.189 -15.155  1.00  0.00           H  
ATOM    821 HD11 LEU A 581       5.427   4.838 -14.990  1.00  0.00           H  
ATOM    822 HD12 LEU A 581       4.344   4.173 -16.204  1.00  0.00           H  
ATOM    823 HD13 LEU A 581       5.760   5.096 -16.701  1.00  0.00           H  
ATOM    824 HD21 LEU A 581       5.504   7.334 -14.564  1.00  0.00           H  
ATOM    825 HD22 LEU A 581       5.761   7.742 -16.258  1.00  0.00           H  
ATOM    826 HD23 LEU A 581       4.399   8.426 -15.375  1.00  0.00           H  
ATOM    827  N   ALA A 582       0.879   6.794 -19.030  1.00  0.00           N  
ATOM    828  CA  ALA A 582       0.087   6.781 -20.255  1.00  0.00           C  
ATOM    829  C   ALA A 582      -0.943   7.918 -20.237  1.00  0.00           C  
ATOM    830  O   ALA A 582      -1.073   8.610 -21.242  1.00  0.00           O  
ATOM    831  CB  ALA A 582      -0.606   5.417 -20.385  1.00  0.00           C  
ATOM    832  H   ALA A 582       0.742   6.024 -18.391  1.00  0.00           H  
ATOM    833  HA  ALA A 582       0.757   6.921 -21.105  1.00  0.00           H  
ATOM    834  HB1 ALA A 582      -1.109   5.319 -21.346  1.00  0.00           H  
ATOM    835  HB2 ALA A 582       0.121   4.606 -20.325  1.00  0.00           H  
ATOM    836  HB3 ALA A 582      -1.343   5.257 -19.597  1.00  0.00           H  
ATOM    837  N   VAL A 583      -1.571   8.170 -19.070  1.00  0.00           N  
ATOM    838  CA  VAL A 583      -2.387   9.339 -18.712  1.00  0.00           C  
ATOM    839  C   VAL A 583      -1.755  10.669 -19.159  1.00  0.00           C  
ATOM    840  O   VAL A 583      -2.427  11.484 -19.784  1.00  0.00           O  
ATOM    841  CB  VAL A 583      -2.713   9.297 -17.187  1.00  0.00           C  
ATOM    842  CG1 VAL A 583      -3.326  10.594 -16.623  1.00  0.00           C  
ATOM    843  CG2 VAL A 583      -3.623   8.121 -16.797  1.00  0.00           C  
ATOM    844  H   VAL A 583      -1.370   7.535 -18.309  1.00  0.00           H  
ATOM    845  HA  VAL A 583      -3.321   9.256 -19.262  1.00  0.00           H  
ATOM    846  HB  VAL A 583      -1.766   9.148 -16.667  1.00  0.00           H  
ATOM    847 HG11 VAL A 583      -3.646  10.462 -15.589  1.00  0.00           H  
ATOM    848 HG12 VAL A 583      -2.602  11.408 -16.618  1.00  0.00           H  
ATOM    849 HG13 VAL A 583      -4.191  10.912 -17.202  1.00  0.00           H  
ATOM    850 HG21 VAL A 583      -3.484   7.862 -15.747  1.00  0.00           H  
ATOM    851 HG22 VAL A 583      -4.670   8.385 -16.914  1.00  0.00           H  
ATOM    852 HG23 VAL A 583      -3.434   7.227 -17.387  1.00  0.00           H  
ATOM    853  N   GLU A 584      -0.456  10.847 -18.873  1.00  0.00           N  
ATOM    854  CA  GLU A 584       0.336  12.039 -19.172  1.00  0.00           C  
ATOM    855  C   GLU A 584       0.635  12.229 -20.667  1.00  0.00           C  
ATOM    856  O   GLU A 584       0.815  13.365 -21.103  1.00  0.00           O  
ATOM    857  CB  GLU A 584       1.662  11.980 -18.396  1.00  0.00           C  
ATOM    858  CG  GLU A 584       1.489  11.605 -16.915  1.00  0.00           C  
ATOM    859  CD  GLU A 584       2.711  11.968 -16.075  1.00  0.00           C  
ATOM    860  OE1 GLU A 584       3.783  11.388 -16.348  1.00  0.00           O  
ATOM    861  OE2 GLU A 584       2.556  12.828 -15.179  1.00  0.00           O1-
ATOM    862  H   GLU A 584       0.025  10.102 -18.388  1.00  0.00           H  
ATOM    863  HA  GLU A 584      -0.210  12.909 -18.829  1.00  0.00           H  
ATOM    864  HB2 GLU A 584       2.353  11.276 -18.861  1.00  0.00           H  
ATOM    865  HB3 GLU A 584       2.136  12.955 -18.474  1.00  0.00           H  
ATOM    866  HG2 GLU A 584       0.611  12.092 -16.499  1.00  0.00           H  
ATOM    867  HG3 GLU A 584       1.306  10.536 -16.838  1.00  0.00           H  
ATOM    868  N   ARG A 585       0.649  11.137 -21.447  1.00  0.00           N  
ATOM    869  CA  ARG A 585       0.821  11.154 -22.899  1.00  0.00           C  
ATOM    870  C   ARG A 585      -0.503  11.492 -23.605  1.00  0.00           C  
ATOM    871  O   ARG A 585      -0.469  12.160 -24.636  1.00  0.00           O  
ATOM    872  CB  ARG A 585       1.290   9.767 -23.380  1.00  0.00           C  
ATOM    873  CG  ARG A 585       2.686   9.380 -22.861  1.00  0.00           C  
ATOM    874  CD  ARG A 585       3.078   7.941 -23.221  1.00  0.00           C  
ATOM    875  NE  ARG A 585       3.274   7.787 -24.669  1.00  0.00           N  
ATOM    876  CZ  ARG A 585       3.256   6.628 -25.349  1.00  0.00           C  
ATOM    877  NH1 ARG A 585       3.066   5.456 -24.727  1.00  0.00           N  
ATOM    878  NH2 ARG A 585       3.433   6.646 -26.676  1.00  0.00           N1+
ATOM    879  H   ARG A 585       0.481  10.240 -21.012  1.00  0.00           H  
ATOM    880  HA  ARG A 585       1.571  11.898 -23.173  1.00  0.00           H  
ATOM    881  HB2 ARG A 585       0.570   9.002 -23.095  1.00  0.00           H  
ATOM    882  HB3 ARG A 585       1.311   9.756 -24.471  1.00  0.00           H  
ATOM    883  HG2 ARG A 585       3.429  10.077 -23.250  1.00  0.00           H  
ATOM    884  HG3 ARG A 585       2.725   9.482 -21.778  1.00  0.00           H  
ATOM    885  HD2 ARG A 585       4.004   7.667 -22.715  1.00  0.00           H  
ATOM    886  HD3 ARG A 585       2.309   7.252 -22.874  1.00  0.00           H  
ATOM    887  HE  ARG A 585       3.455   8.640 -25.179  1.00  0.00           H  
ATOM    888 HH11 ARG A 585       2.940   5.432 -23.726  1.00  0.00           H  
ATOM    889 HH12 ARG A 585       3.051   4.591 -25.248  1.00  0.00           H  
ATOM    890 HH21 ARG A 585       3.569   7.521 -27.162  1.00  0.00           H  
ATOM    891 HH22 ARG A 585       3.420   5.787 -27.206  1.00  0.00           H  
ATOM    892  N   TYR A 586      -1.662  11.099 -23.038  1.00  0.00           N  
ATOM    893  CA  TYR A 586      -2.986  11.506 -23.522  1.00  0.00           C  
ATOM    894  C   TYR A 586      -3.225  12.983 -23.205  1.00  0.00           C  
ATOM    895  O   TYR A 586      -3.593  13.725 -24.109  1.00  0.00           O  
ATOM    896  CB  TYR A 586      -4.098  10.643 -22.883  1.00  0.00           C  
ATOM    897  CG  TYR A 586      -4.009   9.200 -23.333  1.00  0.00           C  
ATOM    898  CD1 TYR A 586      -4.209   8.881 -24.686  1.00  0.00           C  
ATOM    899  CD2 TYR A 586      -3.649   8.183 -22.431  1.00  0.00           C  
ATOM    900  CE1 TYR A 586      -3.908   7.589 -25.150  1.00  0.00           C  
ATOM    901  CE2 TYR A 586      -3.295   6.908 -22.904  1.00  0.00           C  
ATOM    902  CZ  TYR A 586      -3.339   6.646 -24.283  1.00  0.00           C  
ATOM    903  OH  TYR A 586      -2.799   5.506 -24.797  1.00  0.00           O  
ATOM    904  H   TYR A 586      -1.621  10.541 -22.197  1.00  0.00           H  
ATOM    905  HA  TYR A 586      -3.016  11.389 -24.607  1.00  0.00           H  
ATOM    906  HB2 TYR A 586      -4.058  10.697 -21.794  1.00  0.00           H  
ATOM    907  HB3 TYR A 586      -5.080  11.023 -23.172  1.00  0.00           H  
ATOM    908  HD1 TYR A 586      -4.555   9.642 -25.368  1.00  0.00           H  
ATOM    909  HD2 TYR A 586      -3.566   8.403 -21.379  1.00  0.00           H  
ATOM    910  HE1 TYR A 586      -4.045   7.334 -26.184  1.00  0.00           H  
ATOM    911  HE2 TYR A 586      -2.935   6.163 -22.214  1.00  0.00           H  
ATOM    912  HH  TYR A 586      -2.385   4.958 -24.148  1.00  0.00           H  
ATOM    913  N   LEU A 587      -2.902  13.426 -21.973  1.00  0.00           N  
ATOM    914  CA  LEU A 587      -2.864  14.828 -21.537  1.00  0.00           C  
ATOM    915  C   LEU A 587      -2.012  15.726 -22.444  1.00  0.00           C  
ATOM    916  O   LEU A 587      -2.349  16.894 -22.638  1.00  0.00           O  
ATOM    917  CB  LEU A 587      -2.353  14.921 -20.079  1.00  0.00           C  
ATOM    918  CG  LEU A 587      -3.365  14.438 -19.026  1.00  0.00           C  
ATOM    919  CD1 LEU A 587      -2.755  14.118 -17.661  1.00  0.00           C  
ATOM    920  CD2 LEU A 587      -4.458  15.468 -18.799  1.00  0.00           C  
ATOM    921  H   LEU A 587      -2.597  12.739 -21.296  1.00  0.00           H  
ATOM    922  HA  LEU A 587      -3.884  15.202 -21.585  1.00  0.00           H  
ATOM    923  HB2 LEU A 587      -1.436  14.344 -19.997  1.00  0.00           H  
ATOM    924  HB3 LEU A 587      -2.065  15.947 -19.839  1.00  0.00           H  
ATOM    925  HG  LEU A 587      -3.813  13.519 -19.392  1.00  0.00           H  
ATOM    926 HD11 LEU A 587      -3.505  13.694 -16.995  1.00  0.00           H  
ATOM    927 HD12 LEU A 587      -1.955  13.389 -17.727  1.00  0.00           H  
ATOM    928 HD13 LEU A 587      -2.372  15.021 -17.187  1.00  0.00           H  
ATOM    929 HD21 LEU A 587      -5.040  15.155 -17.942  1.00  0.00           H  
ATOM    930 HD22 LEU A 587      -4.064  16.459 -18.578  1.00  0.00           H  
ATOM    931 HD23 LEU A 587      -5.131  15.517 -19.647  1.00  0.00           H  
ATOM    932  N   LYS A 588      -0.934  15.168 -23.021  1.00  0.00           N  
ATOM    933  CA  LYS A 588      -0.047  15.864 -23.936  1.00  0.00           C  
ATOM    934  C   LYS A 588      -0.699  16.185 -25.290  1.00  0.00           C  
ATOM    935  O   LYS A 588      -0.617  17.322 -25.755  1.00  0.00           O  
ATOM    936  CB  LYS A 588       1.290  15.094 -24.068  1.00  0.00           C  
ATOM    937  CG  LYS A 588       2.201  15.478 -25.254  1.00  0.00           C  
ATOM    938  CD  LYS A 588       3.666  15.093 -25.013  1.00  0.00           C  
ATOM    939  CE  LYS A 588       4.570  15.489 -26.187  1.00  0.00           C  
ATOM    940  NZ  LYS A 588       5.975  15.132 -25.924  1.00  0.00           N1+
ATOM    941  H   LYS A 588      -0.717  14.205 -22.807  1.00  0.00           H  
ATOM    942  HA  LYS A 588       0.127  16.793 -23.428  1.00  0.00           H  
ATOM    943  HB2 LYS A 588       1.837  15.238 -23.136  1.00  0.00           H  
ATOM    944  HB3 LYS A 588       1.106  14.025 -24.125  1.00  0.00           H  
ATOM    945  HG2 LYS A 588       1.835  14.989 -26.158  1.00  0.00           H  
ATOM    946  HG3 LYS A 588       2.153  16.545 -25.462  1.00  0.00           H  
ATOM    947  HD2 LYS A 588       4.021  15.577 -24.102  1.00  0.00           H  
ATOM    948  HD3 LYS A 588       3.732  14.018 -24.840  1.00  0.00           H  
ATOM    949  HE2 LYS A 588       4.245  14.991 -27.101  1.00  0.00           H  
ATOM    950  HE3 LYS A 588       4.509  16.563 -26.366  1.00  0.00           H  
ATOM    951  HZ1 LYS A 588       6.299  15.613 -25.097  1.00  0.00           H  
ATOM    952  HZ2 LYS A 588       6.049  14.135 -25.784  1.00  0.00           H  
ATOM    953  HZ3 LYS A 588       6.544  15.402 -26.714  1.00  0.00           H  
ATOM    954  N   ASP A 589      -1.371  15.198 -25.897  1.00  0.00           N  
ATOM    955  CA  ASP A 589      -2.047  15.316 -27.194  1.00  0.00           C  
ATOM    956  C   ASP A 589      -3.358  16.123 -27.097  1.00  0.00           C  
ATOM    957  O   ASP A 589      -3.795  16.709 -28.087  1.00  0.00           O  
ATOM    958  CB  ASP A 589      -2.330  13.896 -27.741  1.00  0.00           C  
ATOM    959  CG  ASP A 589      -1.074  13.015 -27.843  1.00  0.00           C  
ATOM    960  OD1 ASP A 589       0.012  13.567 -28.126  1.00  0.00           O  
ATOM    961  OD2 ASP A 589      -1.214  11.794 -27.630  1.00  0.00           O1-
ATOM    962  H   ASP A 589      -1.394  14.292 -25.449  1.00  0.00           H  
ATOM    963  HA  ASP A 589      -1.385  15.833 -27.891  1.00  0.00           H  
ATOM    964  HB2 ASP A 589      -3.056  13.390 -27.102  1.00  0.00           H  
ATOM    965  HB3 ASP A 589      -2.781  13.957 -28.732  1.00  0.00           H  
ATOM    966  N   GLN A 590      -3.928  16.213 -25.883  1.00  0.00           N  
ATOM    967  CA  GLN A 590      -5.111  16.984 -25.490  1.00  0.00           C  
ATOM    968  C   GLN A 590      -4.838  18.466 -25.223  1.00  0.00           C  
ATOM    969  O   GLN A 590      -5.744  19.195 -24.817  1.00  0.00           O  
ATOM    970  CB  GLN A 590      -5.618  16.393 -24.171  1.00  0.00           C  
ATOM    971  CG  GLN A 590      -6.322  15.086 -24.460  1.00  0.00           C  
ATOM    972  CD  GLN A 590      -6.915  14.360 -23.263  1.00  0.00           C  
ATOM    973  OE1 GLN A 590      -6.970  13.133 -23.231  1.00  0.00           O  
ATOM    974  NE2 GLN A 590      -7.374  15.123 -22.279  1.00  0.00           N  
ATOM    975  H   GLN A 590      -3.486  15.682 -25.144  1.00  0.00           H  
ATOM    976  HA  GLN A 590      -5.873  16.923 -26.269  1.00  0.00           H  
ATOM    977  HB2 GLN A 590      -4.793  16.237 -23.478  1.00  0.00           H  
ATOM    978  HB3 GLN A 590      -6.325  17.066 -23.682  1.00  0.00           H  
ATOM    979  HG2 GLN A 590      -7.138  15.432 -25.074  1.00  0.00           H  
ATOM    980  HG3 GLN A 590      -5.714  14.418 -25.061  1.00  0.00           H  
ATOM    981 HE21 GLN A 590      -7.353  16.125 -22.381  1.00  0.00           H  
ATOM    982 HE22 GLN A 590      -7.787  14.692 -21.467  1.00  0.00           H  
ATOM    983  N   GLN A 591      -3.609  18.910 -25.491  1.00  0.00           N  
ATOM    984  CA  GLN A 591      -3.195  20.302 -25.512  1.00  0.00           C  
ATOM    985  C   GLN A 591      -2.651  20.677 -26.886  1.00  0.00           C  
ATOM    986  O   GLN A 591      -2.822  21.818 -27.306  1.00  0.00           O  
ATOM    987  CB  GLN A 591      -2.140  20.511 -24.425  1.00  0.00           C  
ATOM    988  CG  GLN A 591      -2.791  20.640 -23.056  1.00  0.00           C  
ATOM    989  CD  GLN A 591      -1.887  20.952 -21.870  1.00  0.00           C  
ATOM    990  OE1 GLN A 591      -2.348  21.344 -20.801  1.00  0.00           O  
ATOM    991  NE2 GLN A 591      -0.588  20.796 -22.041  1.00  0.00           N  
ATOM    992  H   GLN A 591      -2.924  18.224 -25.775  1.00  0.00           H  
ATOM    993  HA  GLN A 591      -4.041  20.967 -25.328  1.00  0.00           H  
ATOM    994  HB2 GLN A 591      -1.451  19.669 -24.431  1.00  0.00           H  
ATOM    995  HB3 GLN A 591      -1.565  21.404 -24.632  1.00  0.00           H  
ATOM    996  HG2 GLN A 591      -3.580  21.392 -23.091  1.00  0.00           H  
ATOM    997  HG3 GLN A 591      -3.205  19.654 -22.871  1.00  0.00           H  
ATOM    998 HE21 GLN A 591      -0.235  20.496 -22.939  1.00  0.00           H  
ATOM    999 HE22 GLN A 591       0.037  20.997 -21.277  1.00  0.00           H  
ATOM   1000  N   LEU A 592      -2.035  19.723 -27.603  1.00  0.00           N  
ATOM   1001  CA  LEU A 592      -1.426  19.916 -28.919  1.00  0.00           C  
ATOM   1002  C   LEU A 592      -2.445  20.180 -30.044  1.00  0.00           C  
ATOM   1003  O   LEU A 592      -2.051  20.601 -31.131  1.00  0.00           O  
ATOM   1004  CB  LEU A 592      -0.578  18.669 -29.258  1.00  0.00           C  
ATOM   1005  CG  LEU A 592       0.909  18.990 -29.500  1.00  0.00           C  
ATOM   1006  CD1 LEU A 592       1.728  17.695 -29.585  1.00  0.00           C  
ATOM   1007  CD2 LEU A 592       1.132  19.855 -30.753  1.00  0.00           C  
ATOM   1008  H   LEU A 592      -1.929  18.809 -27.186  1.00  0.00           H  
ATOM   1009  HA  LEU A 592      -0.787  20.798 -28.843  1.00  0.00           H  
ATOM   1010  HB2 LEU A 592      -0.635  17.954 -28.437  1.00  0.00           H  
ATOM   1011  HB3 LEU A 592      -0.977  18.128 -30.119  1.00  0.00           H  
ATOM   1012  HG  LEU A 592       1.278  19.547 -28.637  1.00  0.00           H  
ATOM   1013 HD11 LEU A 592       2.789  17.908 -29.711  1.00  0.00           H  
ATOM   1014 HD12 LEU A 592       1.620  17.100 -28.677  1.00  0.00           H  
ATOM   1015 HD13 LEU A 592       1.409  17.077 -30.426  1.00  0.00           H  
ATOM   1016 HD21 LEU A 592       2.194  20.034 -30.919  1.00  0.00           H  
ATOM   1017 HD22 LEU A 592       0.736  19.368 -31.646  1.00  0.00           H  
ATOM   1018 HD23 LEU A 592       0.655  20.830 -30.667  1.00  0.00           H  
ATOM   1019  N   LEU A 593      -3.744  19.973 -29.781  1.00  0.00           N  
ATOM   1020  CA  LEU A 593      -4.843  20.368 -30.653  1.00  0.00           C  
ATOM   1021  C   LEU A 593      -4.977  21.915 -30.713  1.00  0.00           C  
ATOM   1022  O   LEU A 593      -5.268  22.461 -31.775  1.00  0.00           O  
ATOM   1023  CB  LEU A 593      -6.115  19.614 -30.169  1.00  0.00           C  
ATOM   1024  CG  LEU A 593      -6.959  20.236 -29.035  1.00  0.00           C  
ATOM   1025  CD1 LEU A 593      -8.237  19.424 -28.816  1.00  0.00           C  
ATOM   1026  CD2 LEU A 593      -6.183  20.300 -27.720  1.00  0.00           C  
ATOM   1027  H   LEU A 593      -3.988  19.603 -28.874  1.00  0.00           H  
ATOM   1028  HA  LEU A 593      -4.610  20.013 -31.659  1.00  0.00           H  
ATOM   1029  HB2 LEU A 593      -6.755  19.430 -31.028  1.00  0.00           H  
ATOM   1030  HB3 LEU A 593      -5.829  18.604 -29.869  1.00  0.00           H  
ATOM   1031  HG  LEU A 593      -7.274  21.239 -29.323  1.00  0.00           H  
ATOM   1032 HD11 LEU A 593      -8.960  20.037 -28.283  1.00  0.00           H  
ATOM   1033 HD12 LEU A 593      -8.694  19.124 -29.757  1.00  0.00           H  
ATOM   1034 HD13 LEU A 593      -8.054  18.516 -28.240  1.00  0.00           H  
ATOM   1035 HD21 LEU A 593      -6.852  20.356 -26.863  1.00  0.00           H  
ATOM   1036 HD22 LEU A 593      -5.588  19.397 -27.609  1.00  0.00           H  
ATOM   1037 HD23 LEU A 593      -5.511  21.152 -27.667  1.00  0.00           H  
ATOM   1038  N   GLY A 594      -4.698  22.628 -29.606  1.00  0.00           N  
ATOM   1039  CA  GLY A 594      -4.801  24.079 -29.455  1.00  0.00           C  
ATOM   1040  C   GLY A 594      -6.217  24.611 -29.685  1.00  0.00           C  
ATOM   1041  O   GLY A 594      -7.172  23.968 -29.263  1.00  0.00           O  
ATOM   1042  H   GLY A 594      -4.397  22.117 -28.788  1.00  0.00           H  
ATOM   1043  HA2 GLY A 594      -4.525  24.321 -28.431  1.00  0.00           H  
ATOM   1044  HA3 GLY A 594      -4.085  24.580 -30.100  1.00  0.00           H  
ATOM   1045  N   ILE A 595      -6.333  25.783 -30.334  1.00  0.00           N  
ATOM   1046  CA  ILE A 595      -7.570  26.470 -30.737  1.00  0.00           C  
ATOM   1047  C   ILE A 595      -7.255  27.814 -31.388  1.00  0.00           C  
ATOM   1048  O   ILE A 595      -6.232  28.432 -31.098  1.00  0.00           O  
ATOM   1049  CB  ILE A 595      -8.560  26.782 -29.571  1.00  0.00           C  
ATOM   1050  CG1 ILE A 595      -7.918  27.107 -28.206  1.00  0.00           C  
ATOM   1051  CG2 ILE A 595      -9.703  25.777 -29.469  1.00  0.00           C  
ATOM   1052  CD1 ILE A 595      -8.065  28.576 -27.792  1.00  0.00           C  
ATOM   1053  H   ILE A 595      -5.477  26.246 -30.605  1.00  0.00           H  
ATOM   1054  HA  ILE A 595      -8.059  25.870 -31.502  1.00  0.00           H  
ATOM   1055  HB  ILE A 595      -9.129  27.676 -29.830  1.00  0.00           H  
ATOM   1056 HG12 ILE A 595      -8.400  26.477 -27.473  1.00  0.00           H  
ATOM   1057 HG13 ILE A 595      -6.863  26.850 -28.147  1.00  0.00           H  
ATOM   1058 HG21 ILE A 595     -10.462  26.191 -28.813  1.00  0.00           H  
ATOM   1059 HG22 ILE A 595     -10.164  25.628 -30.441  1.00  0.00           H  
ATOM   1060 HG23 ILE A 595      -9.415  24.809 -29.069  1.00  0.00           H  
ATOM   1061 HD11 ILE A 595      -7.678  28.734 -26.784  1.00  0.00           H  
ATOM   1062 HD12 ILE A 595      -7.509  29.228 -28.466  1.00  0.00           H  
ATOM   1063 HD13 ILE A 595      -9.106  28.898 -27.803  1.00  0.00           H  
ATOM   1064  N   TRP A 596      -8.245  28.303 -32.151  1.00  0.00           N  
ATOM   1065  CA  TRP A 596      -8.537  29.721 -32.289  1.00  0.00           C  
ATOM   1066  C   TRP A 596     -10.013  29.937 -32.621  1.00  0.00           C  
ATOM   1067  O   TRP A 596     -10.766  30.456 -31.798  1.00  0.00           O  
ATOM   1068  CB  TRP A 596      -7.561  30.462 -33.225  1.00  0.00           C  
ATOM   1069  CG  TRP A 596      -6.839  31.601 -32.580  1.00  0.00           C  
ATOM   1070  CD1 TRP A 596      -7.385  32.794 -32.253  1.00  0.00           C  
ATOM   1071  CD2 TRP A 596      -5.444  31.666 -32.161  1.00  0.00           C  
ATOM   1072  NE1 TRP A 596      -6.429  33.588 -31.656  1.00  0.00           N  
ATOM   1073  CE2 TRP A 596      -5.211  32.944 -31.570  1.00  0.00           C  
ATOM   1074  CE3 TRP A 596      -4.348  30.774 -32.220  1.00  0.00           C  
ATOM   1075  CZ2 TRP A 596      -3.955  33.315 -31.060  1.00  0.00           C  
ATOM   1076  CZ3 TRP A 596      -3.085  31.132 -31.708  1.00  0.00           C  
ATOM   1077  CH2 TRP A 596      -2.887  32.400 -31.130  1.00  0.00           C  
ATOM   1078  H   TRP A 596      -9.015  27.682 -32.355  1.00  0.00           H  
ATOM   1079  HA  TRP A 596      -8.412  30.140 -31.287  1.00  0.00           H  
ATOM   1080  HB2 TRP A 596      -6.817  29.788 -33.641  1.00  0.00           H  
ATOM   1081  HB3 TRP A 596      -8.085  30.863 -34.091  1.00  0.00           H  
ATOM   1082  HD1 TRP A 596      -8.416  33.063 -32.433  1.00  0.00           H  
ATOM   1083  HE1 TRP A 596      -6.623  34.524 -31.330  1.00  0.00           H  
ATOM   1084  HE3 TRP A 596      -4.482  29.802 -32.669  1.00  0.00           H  
ATOM   1085  HZ2 TRP A 596      -3.810  34.290 -30.618  1.00  0.00           H  
ATOM   1086  HZ3 TRP A 596      -2.266  30.430 -31.763  1.00  0.00           H  
ATOM   1087  HH2 TRP A 596      -1.917  32.670 -30.740  1.00  0.00           H  
ATOM   1088  N   GLY A 597     -10.413  29.558 -33.843  1.00  0.00           N  
ATOM   1089  CA  GLY A 597     -11.696  29.937 -34.413  1.00  0.00           C  
ATOM   1090  C   GLY A 597     -11.613  31.330 -35.021  1.00  0.00           C  
ATOM   1091  O   GLY A 597     -12.096  32.278 -34.406  1.00  0.00           O  
ATOM   1092  H   GLY A 597      -9.738  29.122 -34.454  1.00  0.00           H  
ATOM   1093  HA2 GLY A 597     -11.997  29.247 -35.183  1.00  0.00           H  
ATOM   1094  HA3 GLY A 597     -12.486  29.907 -33.660  1.00  0.00           H  
ATOM   1095  N   CYS A 598     -11.004  31.449 -36.215  1.00  0.00           N  
ATOM   1096  CA  CYS A 598     -10.850  32.719 -36.920  1.00  0.00           C  
ATOM   1097  C   CYS A 598     -11.177  32.672 -38.416  1.00  0.00           C  
ATOM   1098  O   CYS A 598     -12.300  32.323 -38.764  1.00  0.00           O  
ATOM   1099  CB  CYS A 598      -9.684  33.599 -36.407  1.00  0.00           C  
ATOM   1100  SG  CYS A 598      -8.043  32.864 -36.155  1.00  0.00           S  
ATOM   1101  H   CYS A 598     -10.629  30.624 -36.661  1.00  0.00           H  
ATOM   1102  HA  CYS A 598     -11.721  33.270 -36.602  1.00  0.00           H  
ATOM   1103  HB2 CYS A 598      -9.564  34.476 -37.042  1.00  0.00           H  
ATOM   1104  HB3 CYS A 598      -9.972  33.996 -35.433  1.00  0.00           H  
ATOM   1105  N   SER A 599     -10.261  33.106 -39.287  1.00  0.00           N  
ATOM   1106  CA  SER A 599     -10.420  33.165 -40.737  1.00  0.00           C  
ATOM   1107  C   SER A 599      -9.406  32.178 -41.333  1.00  0.00           C  
ATOM   1108  O   SER A 599      -8.203  32.342 -41.143  1.00  0.00           O  
ATOM   1109  CB  SER A 599     -10.188  34.630 -41.162  1.00  0.00           C  
ATOM   1110  OG  SER A 599     -10.108  34.812 -42.563  1.00  0.00           O  
ATOM   1111  H   SER A 599      -9.354  33.370 -38.926  1.00  0.00           H  
ATOM   1112  HA  SER A 599     -11.425  32.868 -41.046  1.00  0.00           H  
ATOM   1113  HB2 SER A 599     -10.998  35.255 -40.785  1.00  0.00           H  
ATOM   1114  HB3 SER A 599      -9.279  35.013 -40.701  1.00  0.00           H  
ATOM   1115  HG  SER A 599      -9.792  35.690 -42.717  1.00  0.00           H  
ATOM   1116  N   GLY A 600      -9.905  31.136 -42.019  1.00  0.00           N  
ATOM   1117  CA  GLY A 600      -9.187  29.910 -42.399  1.00  0.00           C  
ATOM   1118  C   GLY A 600      -8.118  29.998 -43.482  1.00  0.00           C  
ATOM   1119  O   GLY A 600      -7.674  28.968 -43.984  1.00  0.00           O  
ATOM   1120  H   GLY A 600     -10.909  31.104 -42.123  1.00  0.00           H  
ATOM   1121  HA2 GLY A 600      -8.701  29.495 -41.516  1.00  0.00           H  
ATOM   1122  HA3 GLY A 600      -9.924  29.188 -42.748  1.00  0.00           H  
ATOM   1123  N   LYS A 601      -7.725  31.221 -43.835  1.00  0.00           N  
ATOM   1124  CA  LYS A 601      -6.723  31.579 -44.827  1.00  0.00           C  
ATOM   1125  C   LYS A 601      -5.923  32.826 -44.417  1.00  0.00           C  
ATOM   1126  O   LYS A 601      -4.859  33.072 -44.982  1.00  0.00           O  
ATOM   1127  CB  LYS A 601      -7.317  31.597 -46.259  1.00  0.00           C  
ATOM   1128  CG  LYS A 601      -8.818  31.942 -46.387  1.00  0.00           C  
ATOM   1129  CD  LYS A 601      -9.224  33.323 -45.848  1.00  0.00           C  
ATOM   1130  CE  LYS A 601     -10.738  33.549 -45.954  1.00  0.00           C  
ATOM   1131  NZ  LYS A 601     -11.120  34.867 -45.423  1.00  0.00           N1+
ATOM   1132  H   LYS A 601      -8.165  31.984 -43.344  1.00  0.00           H  
ATOM   1133  HA  LYS A 601      -5.968  30.790 -44.818  1.00  0.00           H  
ATOM   1134  HB2 LYS A 601      -6.736  32.265 -46.896  1.00  0.00           H  
ATOM   1135  HB3 LYS A 601      -7.177  30.605 -46.691  1.00  0.00           H  
ATOM   1136  HG2 LYS A 601      -9.090  31.886 -47.442  1.00  0.00           H  
ATOM   1137  HG3 LYS A 601      -9.414  31.170 -45.899  1.00  0.00           H  
ATOM   1138  HD2 LYS A 601      -8.926  33.424 -44.805  1.00  0.00           H  
ATOM   1139  HD3 LYS A 601      -8.690  34.098 -46.398  1.00  0.00           H  
ATOM   1140  HE2 LYS A 601     -11.061  33.482 -46.993  1.00  0.00           H  
ATOM   1141  HE3 LYS A 601     -11.277  32.781 -45.397  1.00  0.00           H  
ATOM   1142  HZ1 LYS A 601     -10.634  35.590 -45.935  1.00  0.00           H  
ATOM   1143  HZ2 LYS A 601     -12.116  34.998 -45.520  1.00  0.00           H  
ATOM   1144  HZ3 LYS A 601     -10.865  34.914 -44.445  1.00  0.00           H  
ATOM   1145  N   LEU A 602      -6.388  33.568 -43.395  1.00  0.00           N  
ATOM   1146  CA  LEU A 602      -5.658  34.626 -42.703  1.00  0.00           C  
ATOM   1147  C   LEU A 602      -5.057  33.943 -41.462  1.00  0.00           C  
ATOM   1148  O   LEU A 602      -5.605  34.027 -40.364  1.00  0.00           O  
ATOM   1149  CB  LEU A 602      -6.677  35.739 -42.353  1.00  0.00           C  
ATOM   1150  CG  LEU A 602      -6.073  37.104 -41.944  1.00  0.00           C  
ATOM   1151  CD1 LEU A 602      -6.861  38.262 -42.578  1.00  0.00           C  
ATOM   1152  CD2 LEU A 602      -6.008  37.290 -40.419  1.00  0.00           C  
ATOM   1153  H   LEU A 602      -7.249  33.278 -42.956  1.00  0.00           H  
ATOM   1154  HA  LEU A 602      -4.865  35.033 -43.334  1.00  0.00           H  
ATOM   1155  HB2 LEU A 602      -7.288  35.897 -43.243  1.00  0.00           H  
ATOM   1156  HB3 LEU A 602      -7.377  35.398 -41.596  1.00  0.00           H  
ATOM   1157  HG  LEU A 602      -5.056  37.167 -42.333  1.00  0.00           H  
ATOM   1158 HD11 LEU A 602      -6.424  39.225 -42.312  1.00  0.00           H  
ATOM   1159 HD12 LEU A 602      -6.857  38.195 -43.666  1.00  0.00           H  
ATOM   1160 HD13 LEU A 602      -7.899  38.265 -42.246  1.00  0.00           H  
ATOM   1161 HD21 LEU A 602      -5.618  38.275 -40.161  1.00  0.00           H  
ATOM   1162 HD22 LEU A 602      -6.994  37.195 -39.963  1.00  0.00           H  
ATOM   1163 HD23 LEU A 602      -5.351  36.559 -39.951  1.00  0.00           H  
ATOM   1164  N   ILE A 603      -3.961  33.203 -41.714  1.00  0.00           N  
ATOM   1165  CA  ILE A 603      -3.267  32.190 -40.906  1.00  0.00           C  
ATOM   1166  C   ILE A 603      -3.485  32.224 -39.378  1.00  0.00           C  
ATOM   1167  O   ILE A 603      -2.948  33.084 -38.683  1.00  0.00           O  
ATOM   1168  CB  ILE A 603      -1.788  32.011 -41.365  1.00  0.00           C  
ATOM   1169  CG1 ILE A 603      -1.100  33.295 -41.897  1.00  0.00           C  
ATOM   1170  CG2 ILE A 603      -1.675  30.901 -42.426  1.00  0.00           C  
ATOM   1171  CD1 ILE A 603      -1.017  34.448 -40.888  1.00  0.00           C  
ATOM   1172  H   ILE A 603      -3.629  33.258 -42.667  1.00  0.00           H  
ATOM   1173  HA  ILE A 603      -3.781  31.278 -41.215  1.00  0.00           H  
ATOM   1174  HB  ILE A 603      -1.205  31.664 -40.510  1.00  0.00           H  
ATOM   1175 HG12 ILE A 603      -0.082  33.044 -42.196  1.00  0.00           H  
ATOM   1176 HG13 ILE A 603      -1.590  33.644 -42.807  1.00  0.00           H  
ATOM   1177 HG21 ILE A 603      -0.638  30.738 -42.721  1.00  0.00           H  
ATOM   1178 HG22 ILE A 603      -2.053  29.950 -42.048  1.00  0.00           H  
ATOM   1179 HG23 ILE A 603      -2.241  31.152 -43.325  1.00  0.00           H  
ATOM   1180 HD11 ILE A 603      -0.447  35.281 -41.300  1.00  0.00           H  
ATOM   1181 HD12 ILE A 603      -2.003  34.828 -40.623  1.00  0.00           H  
ATOM   1182 HD13 ILE A 603      -0.522  34.131 -39.970  1.00  0.00           H  
ATOM   1183  N   CYS A 604      -4.303  31.279 -38.889  1.00  0.00           N  
ATOM   1184  CA  CYS A 604      -4.846  31.196 -37.531  1.00  0.00           C  
ATOM   1185  C   CYS A 604      -4.134  30.141 -36.660  1.00  0.00           C  
ATOM   1186  O   CYS A 604      -4.708  29.704 -35.663  1.00  0.00           O  
ATOM   1187  CB  CYS A 604      -6.354  30.868 -37.673  1.00  0.00           C  
ATOM   1188  SG  CYS A 604      -7.360  32.337 -37.993  1.00  0.00           S  
ATOM   1189  H   CYS A 604      -4.676  30.613 -39.550  1.00  0.00           H  
ATOM   1190  HA  CYS A 604      -4.736  32.151 -37.013  1.00  0.00           H  
ATOM   1191  HB2 CYS A 604      -6.518  30.150 -38.479  1.00  0.00           H  
ATOM   1192  HB3 CYS A 604      -6.772  30.405 -36.779  1.00  0.00           H  
ATOM   1193  N   THR A 605      -2.899  29.752 -37.041  1.00  0.00           N  
ATOM   1194  CA  THR A 605      -2.026  28.679 -36.537  1.00  0.00           C  
ATOM   1195  C   THR A 605      -2.210  28.328 -35.046  1.00  0.00           C  
ATOM   1196  O   THR A 605      -1.761  29.062 -34.166  1.00  0.00           O  
ATOM   1197  CB  THR A 605      -0.565  28.977 -36.961  1.00  0.00           C  
ATOM   1198  OG1 THR A 605      -0.502  29.027 -38.376  1.00  0.00           O  
ATOM   1199  CG2 THR A 605       0.456  27.915 -36.515  1.00  0.00           C  
ATOM   1200  H   THR A 605      -2.536  30.222 -37.859  1.00  0.00           H  
ATOM   1201  HA  THR A 605      -2.331  27.790 -37.094  1.00  0.00           H  
ATOM   1202  HB  THR A 605      -0.261  29.950 -36.572  1.00  0.00           H  
ATOM   1203 HG21 THR A 605       1.452  28.142 -36.897  1.00  0.00           H  
ATOM   1204 HG22 THR A 605       0.538  27.864 -35.429  1.00  0.00           H  
ATOM   1205 HG23 THR A 605       0.180  26.923 -36.874  1.00  0.00           H  
ATOM   1206  HG1 THR A 605       0.383  29.241 -38.630  1.00  0.00           H  
ATOM   1207  N   THR A 606      -2.917  27.214 -34.796  1.00  0.00           N  
ATOM   1208  CA  THR A 606      -3.468  26.785 -33.510  1.00  0.00           C  
ATOM   1209  C   THR A 606      -2.469  25.928 -32.703  1.00  0.00           C  
ATOM   1210  O   THR A 606      -2.816  24.864 -32.193  1.00  0.00           O  
ATOM   1211  CB  THR A 606      -4.788  26.012 -33.799  1.00  0.00           C  
ATOM   1212  OG1 THR A 606      -4.576  24.851 -34.580  1.00  0.00           O  
ATOM   1213  CG2 THR A 606      -5.857  26.864 -34.495  1.00  0.00           C  
ATOM   1214  H   THR A 606      -3.218  26.668 -35.590  1.00  0.00           H  
ATOM   1215  HA  THR A 606      -3.705  27.660 -32.904  1.00  0.00           H  
ATOM   1216  HB  THR A 606      -5.208  25.682 -32.849  1.00  0.00           H  
ATOM   1217 HG21 THR A 606      -6.825  26.362 -34.488  1.00  0.00           H  
ATOM   1218 HG22 THR A 606      -5.975  27.816 -33.986  1.00  0.00           H  
ATOM   1219 HG23 THR A 606      -5.599  27.076 -35.533  1.00  0.00           H  
ATOM   1220  HG1 THR A 606      -5.374  24.344 -34.592  1.00  0.00           H  
ATOM   1221  N   ALA A 607      -1.226  26.413 -32.551  1.00  0.00           N  
ATOM   1222  CA  ALA A 607      -0.204  25.827 -31.689  1.00  0.00           C  
ATOM   1223  C   ALA A 607      -0.305  26.494 -30.307  1.00  0.00           C  
ATOM   1224  O   ALA A 607       0.407  27.456 -30.013  1.00  0.00           O  
ATOM   1225  CB  ALA A 607       1.171  26.107 -32.321  1.00  0.00           C  
ATOM   1226  H   ALA A 607      -1.009  27.297 -32.991  1.00  0.00           H  
ATOM   1227  HA  ALA A 607      -0.335  24.748 -31.588  1.00  0.00           H  
ATOM   1228  HB1 ALA A 607       1.980  25.727 -31.696  1.00  0.00           H  
ATOM   1229  HB2 ALA A 607       1.256  25.619 -33.292  1.00  0.00           H  
ATOM   1230  HB3 ALA A 607       1.343  27.173 -32.479  1.00  0.00           H  
ATOM   1231  N   VAL A 608      -1.218  25.978 -29.467  1.00  0.00           N  
ATOM   1232  CA  VAL A 608      -1.494  26.451 -28.109  1.00  0.00           C  
ATOM   1233  C   VAL A 608      -1.433  25.219 -27.184  1.00  0.00           C  
ATOM   1234  O   VAL A 608      -2.481  24.636 -26.914  1.00  0.00           O  
ATOM   1235  CB  VAL A 608      -2.839  27.238 -28.053  1.00  0.00           C  
ATOM   1236  CG1 VAL A 608      -3.068  27.871 -26.666  1.00  0.00           C  
ATOM   1237  CG2 VAL A 608      -2.962  28.324 -29.140  1.00  0.00           C  
ATOM   1238  H   VAL A 608      -1.767  25.196 -29.795  1.00  0.00           H  
ATOM   1239  HA  VAL A 608      -0.725  27.157 -27.798  1.00  0.00           H  
ATOM   1240  HB  VAL A 608      -3.658  26.541 -28.232  1.00  0.00           H  
ATOM   1241 HG11 VAL A 608      -4.019  28.403 -26.632  1.00  0.00           H  
ATOM   1242 HG12 VAL A 608      -3.097  27.121 -25.876  1.00  0.00           H  
ATOM   1243 HG13 VAL A 608      -2.280  28.583 -26.421  1.00  0.00           H  
ATOM   1244 HG21 VAL A 608      -3.895  28.879 -29.039  1.00  0.00           H  
ATOM   1245 HG22 VAL A 608      -2.142  29.041 -29.080  1.00  0.00           H  
ATOM   1246 HG23 VAL A 608      -2.962  27.898 -30.143  1.00  0.00           H  
ATOM   1247  N   PRO A 609      -0.230  24.787 -26.731  1.00  0.00           N  
ATOM   1248  CA  PRO A 609      -0.025  23.564 -25.940  1.00  0.00           C  
ATOM   1249  C   PRO A 609      -0.441  23.777 -24.464  1.00  0.00           C  
ATOM   1250  O   PRO A 609      -1.594  24.099 -24.180  1.00  0.00           O  
ATOM   1251  CB  PRO A 609       1.475  23.255 -26.149  1.00  0.00           C  
ATOM   1252  CG  PRO A 609       2.123  24.616 -26.293  1.00  0.00           C  
ATOM   1253  CD  PRO A 609       1.057  25.434 -27.016  1.00  0.00           C  
ATOM   1254  HA  PRO A 609      -0.612  22.744 -26.347  1.00  0.00           H  
ATOM   1255  HB2 PRO A 609       1.954  22.663 -25.371  1.00  0.00           H  
ATOM   1256  HB3 PRO A 609       1.596  22.700 -27.081  1.00  0.00           H  
ATOM   1257  HG2 PRO A 609       2.314  25.041 -25.307  1.00  0.00           H  
ATOM   1258  HG3 PRO A 609       3.071  24.584 -26.830  1.00  0.00           H  
ATOM   1259  HD2 PRO A 609       1.247  25.416 -28.089  1.00  0.00           H  
ATOM   1260  HD3 PRO A 609       1.079  26.471 -26.681  1.00  0.00           H  
ATOM   1261  N   TRP A 610       0.487  23.567 -23.521  1.00  0.00           N  
ATOM   1262  CA  TRP A 610       0.380  23.914 -22.104  1.00  0.00           C  
ATOM   1263  C   TRP A 610       0.462  25.439 -21.939  1.00  0.00           C  
ATOM   1264  O   TRP A 610      -0.390  26.049 -21.294  1.00  0.00           O  
ATOM   1265  CB  TRP A 610       1.566  23.220 -21.387  1.00  0.00           C  
ATOM   1266  CG  TRP A 610       2.019  23.743 -20.062  1.00  0.00           C  
ATOM   1267  CD1 TRP A 610       3.272  24.164 -19.792  1.00  0.00           C  
ATOM   1268  CD2 TRP A 610       1.259  23.921 -18.831  1.00  0.00           C  
ATOM   1269  NE1 TRP A 610       3.346  24.588 -18.483  1.00  0.00           N  
ATOM   1270  CE2 TRP A 610       2.131  24.473 -17.843  1.00  0.00           C  
ATOM   1271  CE3 TRP A 610      -0.080  23.687 -18.449  1.00  0.00           C  
ATOM   1272  CZ2 TRP A 610       1.696  24.788 -16.544  1.00  0.00           C  
ATOM   1273  CZ3 TRP A 610      -0.524  23.999 -17.150  1.00  0.00           C  
ATOM   1274  CH2 TRP A 610       0.351  24.559 -16.199  1.00  0.00           C  
ATOM   1275  H   TRP A 610       1.390  23.244 -23.834  1.00  0.00           H  
ATOM   1276  HA  TRP A 610      -0.569  23.574 -21.689  1.00  0.00           H  
ATOM   1277  HB2 TRP A 610       1.327  22.180 -21.205  1.00  0.00           H  
ATOM   1278  HB3 TRP A 610       2.440  23.210 -22.042  1.00  0.00           H  
ATOM   1279  HD1 TRP A 610       4.078  24.158 -20.509  1.00  0.00           H  
ATOM   1280  HE1 TRP A 610       4.195  24.950 -18.073  1.00  0.00           H  
ATOM   1281  HE3 TRP A 610      -0.772  23.260 -19.161  1.00  0.00           H  
ATOM   1282  HZ2 TRP A 610       2.382  25.203 -15.821  1.00  0.00           H  
ATOM   1283  HZ3 TRP A 610      -1.536  23.763 -16.873  1.00  0.00           H  
ATOM   1284  HH2 TRP A 610      -0.002  24.780 -15.203  1.00  0.00           H  
ATOM   1285  N   ASN A 611       1.499  26.027 -22.545  1.00  0.00           N  
ATOM   1286  CA  ASN A 611       1.820  27.442 -22.552  1.00  0.00           C  
ATOM   1287  C   ASN A 611       2.671  27.680 -23.803  1.00  0.00           C  
ATOM   1288  O   ASN A 611       2.159  28.149 -24.818  1.00  0.00           O  
ATOM   1289  CB  ASN A 611       2.461  27.842 -21.197  1.00  0.00           C  
ATOM   1290  CG  ASN A 611       2.829  29.324 -21.113  1.00  0.00           C  
ATOM   1291  OD1 ASN A 611       4.001  29.676 -21.226  1.00  0.00           O  
ATOM   1292  ND2 ASN A 611       1.837  30.190 -20.896  1.00  0.00           N  
ATOM   1293  H   ASN A 611       2.124  25.429 -23.065  1.00  0.00           H  
ATOM   1294  HA  ASN A 611       0.892  28.004 -22.680  1.00  0.00           H  
ATOM   1295  HB2 ASN A 611       1.776  27.616 -20.378  1.00  0.00           H  
ATOM   1296  HB3 ASN A 611       3.354  27.245 -21.004  1.00  0.00           H  
ATOM   1297 HD21 ASN A 611       0.888  29.859 -20.796  1.00  0.00           H  
ATOM   1298 HD22 ASN A 611       2.044  31.176 -20.827  1.00  0.00           H  
ATOM   1299  N   ALA A 612       3.958  27.311 -23.720  1.00  0.00           N  
ATOM   1300  CA  ALA A 612       4.945  27.353 -24.798  1.00  0.00           C  
ATOM   1301  C   ALA A 612       6.202  26.528 -24.476  1.00  0.00           C  
ATOM   1302  O   ALA A 612       6.976  26.237 -25.386  1.00  0.00           O  
ATOM   1303  CB  ALA A 612       5.306  28.808 -25.148  1.00  0.00           C  
ATOM   1304  H   ALA A 612       4.268  26.946 -22.833  1.00  0.00           H  
ATOM   1305  HA  ALA A 612       4.492  26.892 -25.677  1.00  0.00           H  
ATOM   1306  HB1 ALA A 612       6.052  28.851 -25.942  1.00  0.00           H  
ATOM   1307  HB2 ALA A 612       4.437  29.367 -25.497  1.00  0.00           H  
ATOM   1308  HB3 ALA A 612       5.712  29.333 -24.282  1.00  0.00           H  
ATOM   1309  N   SER A 613       6.407  26.148 -23.201  1.00  0.00           N  
ATOM   1310  CA  SER A 613       7.566  25.431 -22.655  1.00  0.00           C  
ATOM   1311  C   SER A 613       7.602  23.917 -22.984  1.00  0.00           C  
ATOM   1312  O   SER A 613       8.182  23.129 -22.237  1.00  0.00           O  
ATOM   1313  CB  SER A 613       7.582  25.692 -21.130  1.00  0.00           C  
ATOM   1314  OG  SER A 613       6.444  25.166 -20.475  1.00  0.00           O  
ATOM   1315  H   SER A 613       5.722  26.421 -22.514  1.00  0.00           H  
ATOM   1316  HA  SER A 613       8.469  25.868 -23.084  1.00  0.00           H  
ATOM   1317  HB2 SER A 613       8.474  25.257 -20.677  1.00  0.00           H  
ATOM   1318  HB3 SER A 613       7.633  26.764 -20.931  1.00  0.00           H  
ATOM   1319  HG  SER A 613       6.549  25.294 -19.545  1.00  0.00           H  
ATOM   1320  N   TRP A 614       7.006  23.523 -24.122  1.00  0.00           N  
ATOM   1321  CA  TRP A 614       7.028  22.202 -24.744  1.00  0.00           C  
ATOM   1322  C   TRP A 614       6.041  21.258 -24.064  1.00  0.00           C  
ATOM   1323  O   TRP A 614       4.836  21.421 -24.250  1.00  0.00           O  
ATOM   1324  CB  TRP A 614       8.443  21.616 -24.984  1.00  0.00           C  
ATOM   1325  CG  TRP A 614       9.506  22.525 -25.521  1.00  0.00           C  
ATOM   1326  CD1 TRP A 614      10.791  22.513 -25.100  1.00  0.00           C  
ATOM   1327  CD2 TRP A 614       9.425  23.581 -26.532  1.00  0.00           C  
ATOM   1328  NE1 TRP A 614      11.511  23.473 -25.775  1.00  0.00           N  
ATOM   1329  CE2 TRP A 614      10.719  24.174 -26.659  1.00  0.00           C  
ATOM   1330  CE3 TRP A 614       8.399  24.113 -27.351  1.00  0.00           C  
ATOM   1331  CZ2 TRP A 614      10.978  25.241 -27.536  1.00  0.00           C  
ATOM   1332  CZ3 TRP A 614       8.645  25.188 -28.229  1.00  0.00           C  
ATOM   1333  CH2 TRP A 614       9.931  25.754 -28.321  1.00  0.00           C  
ATOM   1334  H   TRP A 614       6.566  24.253 -24.664  1.00  0.00           H  
ATOM   1335  HA  TRP A 614       6.603  22.368 -25.733  1.00  0.00           H  
ATOM   1336  HB2 TRP A 614       8.843  21.203 -24.058  1.00  0.00           H  
ATOM   1337  HB3 TRP A 614       8.361  20.774 -25.673  1.00  0.00           H  
ATOM   1338  HD1 TRP A 614      11.180  21.848 -24.343  1.00  0.00           H  
ATOM   1339  HE1 TRP A 614      12.494  23.634 -25.609  1.00  0.00           H  
ATOM   1340  HE3 TRP A 614       7.403  23.702 -27.302  1.00  0.00           H  
ATOM   1341  HZ2 TRP A 614      11.968  25.667 -27.602  1.00  0.00           H  
ATOM   1342  HZ3 TRP A 614       7.841  25.580 -28.834  1.00  0.00           H  
ATOM   1343  HH2 TRP A 614      10.113  26.577 -28.997  1.00  0.00           H  
ATOM   1344  N   SER A 615       6.582  20.288 -23.300  1.00  0.00           N  
ATOM   1345  CA  SER A 615       5.929  19.193 -22.587  1.00  0.00           C  
ATOM   1346  C   SER A 615       4.591  19.584 -21.965  1.00  0.00           C  
ATOM   1347  O   SER A 615       4.512  20.427 -21.071  1.00  0.00           O  
ATOM   1348  CB  SER A 615       6.902  18.528 -21.599  1.00  0.00           C  
ATOM   1349  OG  SER A 615       7.741  17.624 -22.290  1.00  0.00           O  
ATOM   1350  H   SER A 615       7.588  20.302 -23.219  1.00  0.00           H  
ATOM   1351  HA  SER A 615       5.708  18.450 -23.358  1.00  0.00           H  
ATOM   1352  HB2 SER A 615       7.500  19.270 -21.069  1.00  0.00           H  
ATOM   1353  HB3 SER A 615       6.358  17.960 -20.843  1.00  0.00           H  
ATOM   1354  HG  SER A 615       8.342  17.240 -21.669  1.00  0.00           H  
ATOM   1355  N   ASN A 616       3.546  18.996 -22.543  1.00  0.00           N  
ATOM   1356  CA  ASN A 616       2.157  19.339 -22.357  1.00  0.00           C  
ATOM   1357  C   ASN A 616       1.662  18.507 -21.167  1.00  0.00           C  
ATOM   1358  O   ASN A 616       1.492  17.295 -21.299  1.00  0.00           O  
ATOM   1359  CB  ASN A 616       1.433  18.905 -23.643  1.00  0.00           C  
ATOM   1360  CG  ASN A 616       1.664  19.739 -24.903  1.00  0.00           C  
ATOM   1361  OD1 ASN A 616       0.756  20.419 -25.364  1.00  0.00           O  
ATOM   1362  ND2 ASN A 616       2.832  19.617 -25.532  1.00  0.00           N  
ATOM   1363  H   ASN A 616       3.739  18.290 -23.237  1.00  0.00           H  
ATOM   1364  HA  ASN A 616       2.046  20.406 -22.186  1.00  0.00           H  
ATOM   1365  HB2 ASN A 616       1.775  17.908 -23.891  1.00  0.00           H  
ATOM   1366  HB3 ASN A 616       0.361  18.862 -23.473  1.00  0.00           H  
ATOM   1367 HD21 ASN A 616       3.567  19.048 -25.142  1.00  0.00           H  
ATOM   1368 HD22 ASN A 616       2.989  20.132 -26.386  1.00  0.00           H  
ATOM   1369  N   LYS A 617       1.531  19.175 -20.006  1.00  0.00           N  
ATOM   1370  CA  LYS A 617       1.539  18.639 -18.640  1.00  0.00           C  
ATOM   1371  C   LYS A 617       2.959  18.781 -18.068  1.00  0.00           C  
ATOM   1372  O   LYS A 617       3.920  18.509 -18.788  1.00  0.00           O  
ATOM   1373  CB  LYS A 617       0.960  17.208 -18.519  1.00  0.00           C  
ATOM   1374  CG  LYS A 617       0.589  16.785 -17.100  1.00  0.00           C  
ATOM   1375  CD  LYS A 617       0.510  15.270 -16.949  1.00  0.00           C  
ATOM   1376  CE  LYS A 617      -0.048  14.865 -15.586  1.00  0.00           C  
ATOM   1377  NZ  LYS A 617       0.957  15.018 -14.521  1.00  0.00           N1+
ATOM   1378  H   LYS A 617       1.693  20.169 -20.058  1.00  0.00           H  
ATOM   1379  HA  LYS A 617       0.890  19.304 -18.084  1.00  0.00           H  
ATOM   1380  HB2 LYS A 617       0.066  17.109 -19.137  1.00  0.00           H  
ATOM   1381  HB3 LYS A 617       1.688  16.499 -18.913  1.00  0.00           H  
ATOM   1382  HG2 LYS A 617       1.297  17.180 -16.372  1.00  0.00           H  
ATOM   1383  HG3 LYS A 617      -0.386  17.207 -16.873  1.00  0.00           H  
ATOM   1384  HD2 LYS A 617      -0.128  14.883 -17.739  1.00  0.00           H  
ATOM   1385  HD3 LYS A 617       1.488  14.817 -17.104  1.00  0.00           H  
ATOM   1386  HE2 LYS A 617      -0.926  15.459 -15.348  1.00  0.00           H  
ATOM   1387  HE3 LYS A 617      -0.365  13.826 -15.615  1.00  0.00           H  
ATOM   1388  HZ1 LYS A 617       1.706  14.351 -14.695  1.00  0.00           H  
ATOM   1389  HZ2 LYS A 617       1.334  15.955 -14.528  1.00  0.00           H  
ATOM   1390  HZ3 LYS A 617       0.545  14.818 -13.623  1.00  0.00           H  
ATOM   1391  N   SER A 618       3.119  19.162 -16.786  1.00  0.00           N  
ATOM   1392  CA  SER A 618       4.431  19.161 -16.128  1.00  0.00           C  
ATOM   1393  C   SER A 618       4.788  17.713 -15.779  1.00  0.00           C  
ATOM   1394  O   SER A 618       4.190  17.100 -14.891  1.00  0.00           O  
ATOM   1395  CB  SER A 618       4.418  20.011 -14.845  1.00  0.00           C  
ATOM   1396  OG  SER A 618       5.683  20.053 -14.212  1.00  0.00           O  
ATOM   1397  H   SER A 618       2.307  19.384 -16.229  1.00  0.00           H  
ATOM   1398  HA  SER A 618       5.177  19.584 -16.804  1.00  0.00           H  
ATOM   1399  HB2 SER A 618       4.143  21.036 -15.092  1.00  0.00           H  
ATOM   1400  HB3 SER A 618       3.703  19.615 -14.126  1.00  0.00           H  
ATOM   1401  HG  SER A 618       5.900  19.187 -13.903  1.00  0.00           H  
ATOM   1402  N   LEU A 619       5.766  17.194 -16.527  1.00  0.00           N  
ATOM   1403  CA  LEU A 619       6.335  15.868 -16.380  1.00  0.00           C  
ATOM   1404  C   LEU A 619       7.636  16.059 -15.599  1.00  0.00           C  
ATOM   1405  O   LEU A 619       8.541  16.770 -16.042  1.00  0.00           O  
ATOM   1406  CB  LEU A 619       6.646  15.291 -17.782  1.00  0.00           C  
ATOM   1407  CG  LEU A 619       5.474  15.350 -18.789  1.00  0.00           C  
ATOM   1408  CD1 LEU A 619       5.858  14.696 -20.122  1.00  0.00           C  
ATOM   1409  CD2 LEU A 619       4.181  14.731 -18.242  1.00  0.00           C  
ATOM   1410  H   LEU A 619       6.177  17.782 -17.236  1.00  0.00           H  
ATOM   1411  HA  LEU A 619       5.657  15.198 -15.845  1.00  0.00           H  
ATOM   1412  HB2 LEU A 619       7.492  15.816 -18.230  1.00  0.00           H  
ATOM   1413  HB3 LEU A 619       6.967  14.255 -17.668  1.00  0.00           H  
ATOM   1414  HG  LEU A 619       5.271  16.395 -19.012  1.00  0.00           H  
ATOM   1415 HD11 LEU A 619       5.056  14.795 -20.854  1.00  0.00           H  
ATOM   1416 HD12 LEU A 619       6.747  15.163 -20.547  1.00  0.00           H  
ATOM   1417 HD13 LEU A 619       6.066  13.634 -19.996  1.00  0.00           H  
ATOM   1418 HD21 LEU A 619       3.394  14.769 -18.996  1.00  0.00           H  
ATOM   1419 HD22 LEU A 619       4.336  13.689 -17.963  1.00  0.00           H  
ATOM   1420 HD23 LEU A 619       3.810  15.263 -17.367  1.00  0.00           H  
ATOM   1421  N   GLU A 620       7.692  15.449 -14.410  1.00  0.00           N  
ATOM   1422  CA  GLU A 620       8.796  15.560 -13.467  1.00  0.00           C  
ATOM   1423  C   GLU A 620       9.678  14.312 -13.621  1.00  0.00           C  
ATOM   1424  O   GLU A 620       9.174  13.192 -13.717  1.00  0.00           O  
ATOM   1425  CB  GLU A 620       8.204  15.663 -12.051  1.00  0.00           C  
ATOM   1426  CG  GLU A 620       7.189  16.824 -11.920  1.00  0.00           C  
ATOM   1427  CD  GLU A 620       6.843  17.152 -10.471  1.00  0.00           C  
ATOM   1428  OE1 GLU A 620       7.718  17.744  -9.803  1.00  0.00           O  
ATOM   1429  OE2 GLU A 620       5.715  16.805 -10.057  1.00  0.00           O1-
ATOM   1430  H   GLU A 620       6.908  14.878 -14.128  1.00  0.00           H  
ATOM   1431  HA  GLU A 620       9.386  16.457 -13.666  1.00  0.00           H  
ATOM   1432  HB2 GLU A 620       7.724  14.727 -11.758  1.00  0.00           H  
ATOM   1433  HB3 GLU A 620       9.032  15.815 -11.364  1.00  0.00           H  
ATOM   1434  HG2 GLU A 620       7.600  17.727 -12.374  1.00  0.00           H  
ATOM   1435  HG3 GLU A 620       6.270  16.598 -12.462  1.00  0.00           H  
ATOM   1436  N   GLN A 621      10.997  14.534 -13.713  1.00  0.00           N  
ATOM   1437  CA  GLN A 621      11.993  13.582 -14.205  1.00  0.00           C  
ATOM   1438  C   GLN A 621      12.545  12.738 -13.037  1.00  0.00           C  
ATOM   1439  O   GLN A 621      11.798  11.996 -12.397  1.00  0.00           O  
ATOM   1440  CB  GLN A 621      13.119  14.411 -14.877  1.00  0.00           C  
ATOM   1441  CG  GLN A 621      12.636  15.297 -16.040  1.00  0.00           C  
ATOM   1442  CD  GLN A 621      13.801  15.782 -16.903  1.00  0.00           C  
ATOM   1443  OE1 GLN A 621      14.587  14.976 -17.395  1.00  0.00           O  
ATOM   1444  NE2 GLN A 621      13.915  17.096 -17.100  1.00  0.00           N  
ATOM   1445  H   GLN A 621      11.315  15.483 -13.585  1.00  0.00           H  
ATOM   1446  HA  GLN A 621      11.547  12.909 -14.940  1.00  0.00           H  
ATOM   1447  HB2 GLN A 621      13.612  15.058 -14.149  1.00  0.00           H  
ATOM   1448  HB3 GLN A 621      13.880  13.720 -15.246  1.00  0.00           H  
ATOM   1449  HG2 GLN A 621      11.968  14.725 -16.686  1.00  0.00           H  
ATOM   1450  HG3 GLN A 621      12.057  16.144 -15.667  1.00  0.00           H  
ATOM   1451 HE21 GLN A 621      13.245  17.730 -16.688  1.00  0.00           H  
ATOM   1452 HE22 GLN A 621      14.670  17.450 -17.668  1.00  0.00           H  
ATOM   1453  N   ILE A 622      13.848  12.883 -12.737  1.00  0.00           N  
ATOM   1454  CA  ILE A 622      14.502  12.542 -11.477  1.00  0.00           C  
ATOM   1455  C   ILE A 622      13.903  13.358 -10.311  1.00  0.00           C  
ATOM   1456  O   ILE A 622      13.129  14.291 -10.515  1.00  0.00           O  
ATOM   1457  CB  ILE A 622      16.036  12.743 -11.615  1.00  0.00           C  
ATOM   1458  CG1 ILE A 622      16.440  14.209 -11.912  1.00  0.00           C  
ATOM   1459  CG2 ILE A 622      16.628  11.767 -12.652  1.00  0.00           C  
ATOM   1460  CD1 ILE A 622      17.944  14.478 -11.773  1.00  0.00           C  
ATOM   1461  H   ILE A 622      14.385  13.477 -13.351  1.00  0.00           H  
ATOM   1462  HA  ILE A 622      14.303  11.490 -11.267  1.00  0.00           H  
ATOM   1463  HB  ILE A 622      16.481  12.474 -10.655  1.00  0.00           H  
ATOM   1464 HG12 ILE A 622      16.115  14.492 -12.914  1.00  0.00           H  
ATOM   1465 HG13 ILE A 622      15.930  14.888 -11.231  1.00  0.00           H  
ATOM   1466 HG21 ILE A 622      17.717  11.791 -12.651  1.00  0.00           H  
ATOM   1467 HG22 ILE A 622      16.338  10.740 -12.438  1.00  0.00           H  
ATOM   1468 HG23 ILE A 622      16.294  12.000 -13.664  1.00  0.00           H  
ATOM   1469 HD11 ILE A 622      18.157  15.539 -11.906  1.00  0.00           H  
ATOM   1470 HD12 ILE A 622      18.307  14.190 -10.786  1.00  0.00           H  
ATOM   1471 HD13 ILE A 622      18.525  13.937 -12.520  1.00  0.00           H  
ATOM   1472  N   TRP A 623      14.232  12.931  -9.090  1.00  0.00           N  
ATOM   1473  CA  TRP A 623      13.505  13.120  -7.838  1.00  0.00           C  
ATOM   1474  C   TRP A 623      12.619  11.894  -7.642  1.00  0.00           C  
ATOM   1475  O   TRP A 623      12.832  11.167  -6.681  1.00  0.00           O  
ATOM   1476  CB  TRP A 623      12.875  14.518  -7.551  1.00  0.00           C  
ATOM   1477  CG  TRP A 623      11.444  14.820  -7.937  1.00  0.00           C  
ATOM   1478  CD1 TRP A 623      11.063  15.762  -8.831  1.00  0.00           C  
ATOM   1479  CD2 TRP A 623      10.195  14.258  -7.410  1.00  0.00           C  
ATOM   1480  NE1 TRP A 623       9.688  15.804  -8.905  1.00  0.00           N  
ATOM   1481  CE2 TRP A 623       9.098  14.868  -8.091  1.00  0.00           C  
ATOM   1482  CE3 TRP A 623       9.867  13.295  -6.426  1.00  0.00           C  
ATOM   1483  CZ2 TRP A 623       7.759  14.510  -7.851  1.00  0.00           C  
ATOM   1484  CZ3 TRP A 623       8.532  12.926  -6.176  1.00  0.00           C  
ATOM   1485  CH2 TRP A 623       7.477  13.528  -6.888  1.00  0.00           C  
ATOM   1486  H   TRP A 623      14.943  12.214  -9.050  1.00  0.00           H  
ATOM   1487  HA  TRP A 623      14.303  13.025  -7.100  1.00  0.00           H  
ATOM   1488  HB2 TRP A 623      12.913  14.677  -6.473  1.00  0.00           H  
ATOM   1489  HB3 TRP A 623      13.521  15.293  -7.966  1.00  0.00           H  
ATOM   1490  HD1 TRP A 623      11.745  16.393  -9.382  1.00  0.00           H  
ATOM   1491  HE1 TRP A 623       9.180  16.486  -9.462  1.00  0.00           H  
ATOM   1492  HE3 TRP A 623      10.654  12.821  -5.858  1.00  0.00           H  
ATOM   1493  HZ2 TRP A 623       6.958  14.998  -8.386  1.00  0.00           H  
ATOM   1494  HZ3 TRP A 623       8.330  12.179  -5.426  1.00  0.00           H  
ATOM   1495  HH2 TRP A 623       6.452  13.257  -6.681  1.00  0.00           H  
ATOM   1496  N   ASN A 624      11.693  11.645  -8.588  1.00  0.00           N  
ATOM   1497  CA  ASN A 624      10.810  10.481  -8.676  1.00  0.00           C  
ATOM   1498  C   ASN A 624      11.594   9.248  -9.157  1.00  0.00           C  
ATOM   1499  O   ASN A 624      11.438   8.174  -8.580  1.00  0.00           O  
ATOM   1500  CB  ASN A 624       9.686  10.806  -9.698  1.00  0.00           C  
ATOM   1501  CG  ASN A 624       8.760   9.623 -10.026  1.00  0.00           C  
ATOM   1502  OD1 ASN A 624       8.008   9.161  -9.177  1.00  0.00           O  
ATOM   1503  ND2 ASN A 624       8.851   9.089 -11.245  1.00  0.00           N  
ATOM   1504  H   ASN A 624      11.609  12.326  -9.331  1.00  0.00           H  
ATOM   1505  HA  ASN A 624      10.370  10.279  -7.698  1.00  0.00           H  
ATOM   1506  HB2 ASN A 624       9.066  11.614  -9.306  1.00  0.00           H  
ATOM   1507  HB3 ASN A 624      10.111  11.188 -10.626  1.00  0.00           H  
ATOM   1508 HD21 ASN A 624       8.273   8.297 -11.485  1.00  0.00           H  
ATOM   1509 HD22 ASN A 624       9.480   9.486 -11.929  1.00  0.00           H  
ATOM   1510  N   HIS A 625      12.398   9.394 -10.225  1.00  0.00           N  
ATOM   1511  CA  HIS A 625      13.050   8.283 -10.923  1.00  0.00           C  
ATOM   1512  C   HIS A 625      14.117   7.594 -10.051  1.00  0.00           C  
ATOM   1513  O   HIS A 625      14.255   6.374 -10.106  1.00  0.00           O  
ATOM   1514  CB  HIS A 625      13.684   8.820 -12.224  1.00  0.00           C  
ATOM   1515  CG  HIS A 625      13.783   7.819 -13.348  1.00  0.00           C  
ATOM   1516  ND1 HIS A 625      14.356   6.567 -13.207  1.00  0.00           N  
ATOM   1517  CD2 HIS A 625      13.374   7.891 -14.661  1.00  0.00           C  
ATOM   1518  CE1 HIS A 625      14.256   5.952 -14.388  1.00  0.00           C  
ATOM   1519  NE2 HIS A 625      13.674   6.697 -15.319  1.00  0.00           N  
ATOM   1520  H   HIS A 625      12.459  10.308 -10.652  1.00  0.00           H  
ATOM   1521  HA  HIS A 625      12.274   7.557 -11.175  1.00  0.00           H  
ATOM   1522  HB2 HIS A 625      13.091   9.649 -12.611  1.00  0.00           H  
ATOM   1523  HB3 HIS A 625      14.677   9.226 -12.033  1.00  0.00           H  
ATOM   1524  HD1 HIS A 625      14.752   6.181 -12.360  1.00  0.00           H  
ATOM   1525  HD2 HIS A 625      12.882   8.702 -15.179  1.00  0.00           H  
ATOM   1526  HE1 HIS A 625      14.614   4.950 -14.574  1.00  0.00           H  
ATOM   1527  N   THR A 626      14.824   8.375  -9.221  1.00  0.00           N  
ATOM   1528  CA  THR A 626      15.812   7.920  -8.243  1.00  0.00           C  
ATOM   1529  C   THR A 626      15.146   7.442  -6.932  1.00  0.00           C  
ATOM   1530  O   THR A 626      15.720   6.601  -6.241  1.00  0.00           O  
ATOM   1531  CB  THR A 626      16.771   9.106  -7.954  1.00  0.00           C  
ATOM   1532  OG1 THR A 626      16.079  10.240  -7.453  1.00  0.00           O  
ATOM   1533  CG2 THR A 626      17.587   9.535  -9.184  1.00  0.00           C  
ATOM   1534  H   THR A 626      14.640   9.368  -9.236  1.00  0.00           H  
ATOM   1535  HA  THR A 626      16.384   7.089  -8.660  1.00  0.00           H  
ATOM   1536  HB  THR A 626      17.480   8.800  -7.184  1.00  0.00           H  
ATOM   1537 HG21 THR A 626      18.301  10.319  -8.926  1.00  0.00           H  
ATOM   1538 HG22 THR A 626      18.153   8.696  -9.590  1.00  0.00           H  
ATOM   1539 HG23 THR A 626      16.950   9.922  -9.980  1.00  0.00           H  
ATOM   1540  HG1 THR A 626      15.721  10.024  -6.604  1.00  0.00           H  
ATOM   1541  N   THR A 627      13.939   7.945  -6.607  1.00  0.00           N  
ATOM   1542  CA  THR A 627      13.137   7.572  -5.435  1.00  0.00           C  
ATOM   1543  C   THR A 627      12.538   6.171  -5.597  1.00  0.00           C  
ATOM   1544  O   THR A 627      12.606   5.380  -4.660  1.00  0.00           O  
ATOM   1545  CB  THR A 627      12.011   8.629  -5.232  1.00  0.00           C  
ATOM   1546  OG1 THR A 627      12.486   9.603  -4.324  1.00  0.00           O  
ATOM   1547  CG2 THR A 627      10.639   8.150  -4.718  1.00  0.00           C  
ATOM   1548  H   THR A 627      13.527   8.617  -7.239  1.00  0.00           H  
ATOM   1549  HA  THR A 627      13.783   7.545  -4.555  1.00  0.00           H  
ATOM   1550  HB  THR A 627      11.787   9.105  -6.179  1.00  0.00           H  
ATOM   1551 HG21 THR A 627      10.015   8.989  -4.407  1.00  0.00           H  
ATOM   1552 HG22 THR A 627      10.090   7.627  -5.500  1.00  0.00           H  
ATOM   1553 HG23 THR A 627      10.737   7.466  -3.881  1.00  0.00           H  
ATOM   1554  HG1 THR A 627      13.153  10.114  -4.760  1.00  0.00           H  
ATOM   1555  N   TRP A 628      11.956   5.872  -6.771  1.00  0.00           N  
ATOM   1556  CA  TRP A 628      11.332   4.589  -7.093  1.00  0.00           C  
ATOM   1557  C   TRP A 628      12.347   3.437  -7.139  1.00  0.00           C  
ATOM   1558  O   TRP A 628      11.989   2.311  -6.807  1.00  0.00           O  
ATOM   1559  CB  TRP A 628      10.597   4.704  -8.447  1.00  0.00           C  
ATOM   1560  CG  TRP A 628       9.231   5.337  -8.459  1.00  0.00           C  
ATOM   1561  CD1 TRP A 628       8.539   5.805  -7.393  1.00  0.00           C  
ATOM   1562  CD2 TRP A 628       8.353   5.528  -9.611  1.00  0.00           C  
ATOM   1563  NE1 TRP A 628       7.295   6.241  -7.798  1.00  0.00           N  
ATOM   1564  CE3 TRP A 628       8.465   5.260 -10.996  1.00  0.00           C  
ATOM   1565  CE2 TRP A 628       7.123   6.097  -9.161  1.00  0.00           C  
ATOM   1566  CZ3 TRP A 628       7.407   5.541 -11.886  1.00  0.00           C  
ATOM   1567  CZ2 TRP A 628       6.060   6.377 -10.040  1.00  0.00           C  
ATOM   1568  CH2 TRP A 628       6.206   6.098 -11.411  1.00  0.00           C  
ATOM   1569  H   TRP A 628      11.922   6.591  -7.482  1.00  0.00           H  
ATOM   1570  HA  TRP A 628      10.616   4.338  -6.311  1.00  0.00           H  
ATOM   1571  HB2 TRP A 628      11.224   5.235  -9.166  1.00  0.00           H  
ATOM   1572  HB3 TRP A 628      10.452   3.707  -8.868  1.00  0.00           H  
ATOM   1573  HD1 TRP A 628       8.892   5.797  -6.373  1.00  0.00           H  
ATOM   1574  HE1 TRP A 628       6.601   6.555  -7.137  1.00  0.00           H  
ATOM   1575  HE3 TRP A 628       9.378   4.828 -11.378  1.00  0.00           H  
ATOM   1576  HZ2 TRP A 628       5.134   6.791  -9.675  1.00  0.00           H  
ATOM   1577  HZ3 TRP A 628       7.518   5.325 -12.939  1.00  0.00           H  
ATOM   1578  HH2 TRP A 628       5.395   6.304 -12.095  1.00  0.00           H  
ATOM   1579  N   MET A 629      13.613   3.727  -7.481  1.00  0.00           N  
ATOM   1580  CA  MET A 629      14.727   2.782  -7.478  1.00  0.00           C  
ATOM   1581  C   MET A 629      15.199   2.464  -6.052  1.00  0.00           C  
ATOM   1582  O   MET A 629      15.480   1.303  -5.759  1.00  0.00           O  
ATOM   1583  CB  MET A 629      15.900   3.418  -8.244  1.00  0.00           C  
ATOM   1584  CG  MET A 629      15.711   3.361  -9.762  1.00  0.00           C  
ATOM   1585  SD  MET A 629      16.943   4.328 -10.668  1.00  0.00           S  
ATOM   1586  CE  MET A 629      16.503   3.832 -12.350  1.00  0.00           C  
ATOM   1587  H   MET A 629      13.824   4.684  -7.727  1.00  0.00           H  
ATOM   1588  HA  MET A 629      14.425   1.850  -7.961  1.00  0.00           H  
ATOM   1589  HB2 MET A 629      16.035   4.454  -7.930  1.00  0.00           H  
ATOM   1590  HB3 MET A 629      16.836   2.909  -8.006  1.00  0.00           H  
ATOM   1591  HG2 MET A 629      15.761   2.325 -10.097  1.00  0.00           H  
ATOM   1592  HG3 MET A 629      14.723   3.730 -10.037  1.00  0.00           H  
ATOM   1593  HE1 MET A 629      17.067   4.415 -13.078  1.00  0.00           H  
ATOM   1594  HE2 MET A 629      16.726   2.776 -12.503  1.00  0.00           H  
ATOM   1595  HE3 MET A 629      15.440   3.986 -12.523  1.00  0.00           H  
ATOM   1596  N   GLU A 630      15.252   3.476  -5.166  1.00  0.00           N  
ATOM   1597  CA  GLU A 630      15.581   3.316  -3.749  1.00  0.00           C  
ATOM   1598  C   GLU A 630      14.456   2.579  -3.006  1.00  0.00           C  
ATOM   1599  O   GLU A 630      14.738   1.715  -2.180  1.00  0.00           O  
ATOM   1600  CB  GLU A 630      15.838   4.707  -3.122  1.00  0.00           C  
ATOM   1601  CG  GLU A 630      16.213   4.713  -1.622  1.00  0.00           C  
ATOM   1602  CD  GLU A 630      17.562   4.046  -1.345  1.00  0.00           C  
ATOM   1603  OE1 GLU A 630      17.618   2.796  -1.343  1.00  0.00           O  
ATOM   1604  OE2 GLU A 630      18.545   4.799  -1.175  1.00  0.00           O1-
ATOM   1605  H   GLU A 630      15.013   4.406  -5.481  1.00  0.00           H  
ATOM   1606  HA  GLU A 630      16.491   2.718  -3.687  1.00  0.00           H  
ATOM   1607  HB2 GLU A 630      16.629   5.208  -3.683  1.00  0.00           H  
ATOM   1608  HB3 GLU A 630      14.954   5.332  -3.253  1.00  0.00           H  
ATOM   1609  HG2 GLU A 630      16.260   5.744  -1.271  1.00  0.00           H  
ATOM   1610  HG3 GLU A 630      15.445   4.233  -1.018  1.00  0.00           H  
ATOM   1611  N   TRP A 631      13.192   2.870  -3.367  1.00  0.00           N  
ATOM   1612  CA  TRP A 631      11.987   2.172  -2.936  1.00  0.00           C  
ATOM   1613  C   TRP A 631      12.085   0.681  -3.275  1.00  0.00           C  
ATOM   1614  O   TRP A 631      12.203  -0.112  -2.350  1.00  0.00           O  
ATOM   1615  CB  TRP A 631      10.749   2.844  -3.556  1.00  0.00           C  
ATOM   1616  CG  TRP A 631       9.421   2.444  -2.994  1.00  0.00           C  
ATOM   1617  CD1 TRP A 631       8.878   2.974  -1.880  1.00  0.00           C  
ATOM   1618  CD2 TRP A 631       8.433   1.496  -3.510  1.00  0.00           C  
ATOM   1619  NE1 TRP A 631       7.630   2.434  -1.687  1.00  0.00           N  
ATOM   1620  CE2 TRP A 631       7.309   1.491  -2.632  1.00  0.00           C  
ATOM   1621  CE3 TRP A 631       8.356   0.644  -4.634  1.00  0.00           C  
ATOM   1622  CZ2 TRP A 631       6.187   0.669  -2.834  1.00  0.00           C  
ATOM   1623  CZ3 TRP A 631       7.234  -0.184  -4.856  1.00  0.00           C  
ATOM   1624  CH2 TRP A 631       6.150  -0.175  -3.956  1.00  0.00           C  
ATOM   1625  H   TRP A 631      13.063   3.617  -4.037  1.00  0.00           H  
ATOM   1626  HA  TRP A 631      11.933   2.278  -1.851  1.00  0.00           H  
ATOM   1627  HB2 TRP A 631      10.828   3.921  -3.407  1.00  0.00           H  
ATOM   1628  HB3 TRP A 631      10.717   2.698  -4.632  1.00  0.00           H  
ATOM   1629  HD1 TRP A 631       9.349   3.727  -1.266  1.00  0.00           H  
ATOM   1630  HE1 TRP A 631       7.028   2.732  -0.927  1.00  0.00           H  
ATOM   1631  HE3 TRP A 631       9.180   0.633  -5.329  1.00  0.00           H  
ATOM   1632  HZ2 TRP A 631       5.355   0.692  -2.151  1.00  0.00           H  
ATOM   1633  HZ3 TRP A 631       7.211  -0.832  -5.719  1.00  0.00           H  
ATOM   1634  HH2 TRP A 631       5.291  -0.805  -4.132  1.00  0.00           H  
ATOM   1635  N   ASP A 632      12.150   0.311  -4.570  1.00  0.00           N  
ATOM   1636  CA  ASP A 632      12.353  -1.060  -5.064  1.00  0.00           C  
ATOM   1637  C   ASP A 632      13.533  -1.815  -4.422  1.00  0.00           C  
ATOM   1638  O   ASP A 632      13.401  -3.005  -4.150  1.00  0.00           O  
ATOM   1639  CB  ASP A 632      12.466  -1.101  -6.609  1.00  0.00           C  
ATOM   1640  CG  ASP A 632      11.199  -0.704  -7.375  1.00  0.00           C  
ATOM   1641  OD1 ASP A 632      10.090  -1.030  -6.898  1.00  0.00           O  
ATOM   1642  OD2 ASP A 632      11.352  -0.104  -8.463  1.00  0.00           O1-
ATOM   1643  H   ASP A 632      12.081   1.037  -5.271  1.00  0.00           H  
ATOM   1644  HA  ASP A 632      11.458  -1.615  -4.781  1.00  0.00           H  
ATOM   1645  HB2 ASP A 632      13.285  -0.456  -6.930  1.00  0.00           H  
ATOM   1646  HB3 ASP A 632      12.727  -2.109  -6.936  1.00  0.00           H  
ATOM   1647  N   ARG A 633      14.656  -1.132  -4.138  1.00  0.00           N  
ATOM   1648  CA  ARG A 633      15.828  -1.694  -3.464  1.00  0.00           C  
ATOM   1649  C   ARG A 633      15.539  -2.073  -2.001  1.00  0.00           C  
ATOM   1650  O   ARG A 633      15.861  -3.190  -1.595  1.00  0.00           O  
ATOM   1651  CB  ARG A 633      16.998  -0.690  -3.564  1.00  0.00           C  
ATOM   1652  CG  ARG A 633      18.273  -1.112  -2.807  1.00  0.00           C  
ATOM   1653  CD  ARG A 633      19.524  -0.351  -3.259  1.00  0.00           C  
ATOM   1654  NE  ARG A 633      19.578   1.019  -2.729  1.00  0.00           N  
ATOM   1655  CZ  ARG A 633      20.635   1.841  -2.849  1.00  0.00           C  
ATOM   1656  NH1 ARG A 633      21.753   1.452  -3.480  1.00  0.00           N  
ATOM   1657  NH2 ARG A 633      20.578   3.073  -2.332  1.00  0.00           N1+
ATOM   1658  H   ARG A 633      14.697  -0.154  -4.395  1.00  0.00           H  
ATOM   1659  HA  ARG A 633      16.116  -2.604  -3.994  1.00  0.00           H  
ATOM   1660  HB2 ARG A 633      17.239  -0.563  -4.620  1.00  0.00           H  
ATOM   1661  HB3 ARG A 633      16.690   0.293  -3.210  1.00  0.00           H  
ATOM   1662  HG2 ARG A 633      18.133  -0.986  -1.732  1.00  0.00           H  
ATOM   1663  HG3 ARG A 633      18.449  -2.177  -2.967  1.00  0.00           H  
ATOM   1664  HD2 ARG A 633      20.404  -0.882  -2.895  1.00  0.00           H  
ATOM   1665  HD3 ARG A 633      19.597  -0.330  -4.347  1.00  0.00           H  
ATOM   1666  HE  ARG A 633      18.750   1.373  -2.256  1.00  0.00           H  
ATOM   1667 HH11 ARG A 633      22.539   2.079  -3.563  1.00  0.00           H  
ATOM   1668 HH12 ARG A 633      21.810   0.526  -3.876  1.00  0.00           H  
ATOM   1669 HH21 ARG A 633      21.359   3.706  -2.408  1.00  0.00           H  
ATOM   1670 HH22 ARG A 633      19.734   3.397  -1.863  1.00  0.00           H  
ATOM   1671  N   GLU A 634      14.911  -1.169  -1.230  1.00  0.00           N  
ATOM   1672  CA  GLU A 634      14.531  -1.392   0.164  1.00  0.00           C  
ATOM   1673  C   GLU A 634      13.372  -2.403   0.273  1.00  0.00           C  
ATOM   1674  O   GLU A 634      13.401  -3.239   1.173  1.00  0.00           O  
ATOM   1675  CB  GLU A 634      14.101  -0.058   0.799  1.00  0.00           C  
ATOM   1676  CG  GLU A 634      15.237   0.961   0.998  1.00  0.00           C  
ATOM   1677  CD  GLU A 634      14.699   2.319   1.453  1.00  0.00           C  
ATOM   1678  OE1 GLU A 634      13.952   2.935   0.661  1.00  0.00           O  
ATOM   1679  OE2 GLU A 634      15.035   2.717   2.589  1.00  0.00           O1-
ATOM   1680  H   GLU A 634      14.680  -0.268  -1.632  1.00  0.00           H  
ATOM   1681  HA  GLU A 634      15.391  -1.785   0.710  1.00  0.00           H  
ATOM   1682  HB2 GLU A 634      13.294   0.385   0.212  1.00  0.00           H  
ATOM   1683  HB3 GLU A 634      13.698  -0.272   1.787  1.00  0.00           H  
ATOM   1684  HG2 GLU A 634      15.951   0.584   1.732  1.00  0.00           H  
ATOM   1685  HG3 GLU A 634      15.798   1.109   0.076  1.00  0.00           H  
ATOM   1686  N   ILE A 635      12.401  -2.376  -0.665  1.00  0.00           N  
ATOM   1687  CA  ILE A 635      11.314  -3.352  -0.823  1.00  0.00           C  
ATOM   1688  C   ILE A 635      11.867  -4.790  -0.937  1.00  0.00           C  
ATOM   1689  O   ILE A 635      11.480  -5.650  -0.148  1.00  0.00           O  
ATOM   1690  CB  ILE A 635      10.363  -2.969  -2.003  1.00  0.00           C  
ATOM   1691  CG1 ILE A 635       9.548  -1.662  -1.801  1.00  0.00           C  
ATOM   1692  CG2 ILE A 635       9.420  -4.104  -2.467  1.00  0.00           C  
ATOM   1693  CD1 ILE A 635       8.426  -1.674  -0.765  1.00  0.00           C  
ATOM   1694  H   ILE A 635      12.446  -1.635  -1.355  1.00  0.00           H  
ATOM   1695  HA  ILE A 635      10.737  -3.294   0.092  1.00  0.00           H  
ATOM   1696  HB  ILE A 635      11.012  -2.776  -2.855  1.00  0.00           H  
ATOM   1697 HG12 ILE A 635      10.184  -0.839  -1.506  1.00  0.00           H  
ATOM   1698 HG13 ILE A 635       9.121  -1.380  -2.763  1.00  0.00           H  
ATOM   1699 HG21 ILE A 635       8.721  -3.747  -3.223  1.00  0.00           H  
ATOM   1700 HG22 ILE A 635       9.968  -4.931  -2.918  1.00  0.00           H  
ATOM   1701 HG23 ILE A 635       8.835  -4.507  -1.641  1.00  0.00           H  
ATOM   1702 HD11 ILE A 635       7.771  -0.815  -0.902  1.00  0.00           H  
ATOM   1703 HD12 ILE A 635       7.806  -2.568  -0.815  1.00  0.00           H  
ATOM   1704 HD13 ILE A 635       8.858  -1.568   0.227  1.00  0.00           H  
ATOM   1705  N   ASN A 636      12.795  -5.024  -1.884  1.00  0.00           N  
ATOM   1706  CA  ASN A 636      13.469  -6.306  -2.125  1.00  0.00           C  
ATOM   1707  C   ASN A 636      14.391  -6.758  -0.978  1.00  0.00           C  
ATOM   1708  O   ASN A 636      14.530  -7.963  -0.765  1.00  0.00           O  
ATOM   1709  CB  ASN A 636      14.281  -6.240  -3.442  1.00  0.00           C  
ATOM   1710  CG  ASN A 636      13.427  -6.538  -4.680  1.00  0.00           C  
ATOM   1711  OD1 ASN A 636      13.139  -7.697  -4.964  1.00  0.00           O  
ATOM   1712  ND2 ASN A 636      13.021  -5.509  -5.424  1.00  0.00           N  
ATOM   1713  H   ASN A 636      13.060  -4.251  -2.482  1.00  0.00           H  
ATOM   1714  HA  ASN A 636      12.698  -7.072  -2.221  1.00  0.00           H  
ATOM   1715  HB2 ASN A 636      14.782  -5.276  -3.544  1.00  0.00           H  
ATOM   1716  HB3 ASN A 636      15.079  -6.985  -3.439  1.00  0.00           H  
ATOM   1717 HD21 ASN A 636      12.461  -5.677  -6.246  1.00  0.00           H  
ATOM   1718 HD22 ASN A 636      13.252  -4.563  -5.145  1.00  0.00           H  
ATOM   1719  N   ASN A 637      14.988  -5.815  -0.226  1.00  0.00           N  
ATOM   1720  CA  ASN A 637      15.849  -6.087   0.928  1.00  0.00           C  
ATOM   1721  C   ASN A 637      15.028  -6.660   2.096  1.00  0.00           C  
ATOM   1722  O   ASN A 637      15.405  -7.697   2.639  1.00  0.00           O  
ATOM   1723  CB  ASN A 637      16.561  -4.780   1.351  1.00  0.00           C  
ATOM   1724  CG  ASN A 637      17.589  -4.985   2.469  1.00  0.00           C  
ATOM   1725  OD1 ASN A 637      17.306  -4.710   3.633  1.00  0.00           O  
ATOM   1726  ND2 ASN A 637      18.787  -5.456   2.120  1.00  0.00           N  
ATOM   1727  H   ASN A 637      14.834  -4.845  -0.468  1.00  0.00           H  
ATOM   1728  HA  ASN A 637      16.599  -6.822   0.627  1.00  0.00           H  
ATOM   1729  HB2 ASN A 637      17.077  -4.345   0.494  1.00  0.00           H  
ATOM   1730  HB3 ASN A 637      15.839  -4.032   1.679  1.00  0.00           H  
ATOM   1731 HD21 ASN A 637      19.490  -5.599   2.830  1.00  0.00           H  
ATOM   1732 HD22 ASN A 637      18.990  -5.665   1.153  1.00  0.00           H  
ATOM   1733  N   TYR A 638      13.902  -6.019   2.455  1.00  0.00           N  
ATOM   1734  CA  TYR A 638      13.032  -6.471   3.540  1.00  0.00           C  
ATOM   1735  C   TYR A 638      12.248  -7.733   3.162  1.00  0.00           C  
ATOM   1736  O   TYR A 638      11.998  -8.552   4.040  1.00  0.00           O  
ATOM   1737  CB  TYR A 638      12.051  -5.350   3.936  1.00  0.00           C  
ATOM   1738  CG  TYR A 638      12.723  -4.145   4.567  1.00  0.00           C  
ATOM   1739  CD1 TYR A 638      13.572  -4.308   5.683  1.00  0.00           C  
ATOM   1740  CD2 TYR A 638      12.532  -2.860   4.022  1.00  0.00           C  
ATOM   1741  CE1 TYR A 638      14.262  -3.206   6.218  1.00  0.00           C  
ATOM   1742  CE2 TYR A 638      13.247  -1.763   4.536  1.00  0.00           C  
ATOM   1743  CZ  TYR A 638      14.114  -1.936   5.632  1.00  0.00           C  
ATOM   1744  OH  TYR A 638      14.792  -0.866   6.138  1.00  0.00           O  
ATOM   1745  H   TYR A 638      13.651  -5.166   1.973  1.00  0.00           H  
ATOM   1746  HA  TYR A 638      13.652  -6.725   4.400  1.00  0.00           H  
ATOM   1747  HB2 TYR A 638      11.481  -5.032   3.062  1.00  0.00           H  
ATOM   1748  HB3 TYR A 638      11.325  -5.728   4.658  1.00  0.00           H  
ATOM   1749  HD1 TYR A 638      13.715  -5.281   6.125  1.00  0.00           H  
ATOM   1750  HD2 TYR A 638      11.864  -2.713   3.186  1.00  0.00           H  
ATOM   1751  HE1 TYR A 638      14.915  -3.344   7.068  1.00  0.00           H  
ATOM   1752  HE2 TYR A 638      13.120  -0.784   4.098  1.00  0.00           H  
ATOM   1753  HH  TYR A 638      15.331  -1.081   6.883  1.00  0.00           H  
ATOM   1754  N   THR A 639      11.931  -7.936   1.870  1.00  0.00           N  
ATOM   1755  CA  THR A 639      11.314  -9.156   1.344  1.00  0.00           C  
ATOM   1756  C   THR A 639      12.243 -10.368   1.547  1.00  0.00           C  
ATOM   1757  O   THR A 639      11.805 -11.369   2.107  1.00  0.00           O  
ATOM   1758  CB  THR A 639      10.947  -8.953  -0.149  1.00  0.00           C  
ATOM   1759  OG1 THR A 639       9.898  -8.008  -0.226  1.00  0.00           O  
ATOM   1760  CG2 THR A 639      10.440 -10.209  -0.880  1.00  0.00           C  
ATOM   1761  H   THR A 639      12.175  -7.216   1.203  1.00  0.00           H  
ATOM   1762  HA  THR A 639      10.403  -9.343   1.914  1.00  0.00           H  
ATOM   1763  HB  THR A 639      11.804  -8.560  -0.694  1.00  0.00           H  
ATOM   1764 HG21 THR A 639      10.136  -9.970  -1.900  1.00  0.00           H  
ATOM   1765 HG22 THR A 639      11.209 -10.978  -0.951  1.00  0.00           H  
ATOM   1766 HG23 THR A 639       9.578 -10.643  -0.375  1.00  0.00           H  
ATOM   1767  HG1 THR A 639      10.247  -7.158   0.011  1.00  0.00           H  
ATOM   1768  N   SER A 640      13.524 -10.256   1.148  1.00  0.00           N  
ATOM   1769  CA  SER A 640      14.539 -11.303   1.300  1.00  0.00           C  
ATOM   1770  C   SER A 640      14.925 -11.578   2.770  1.00  0.00           C  
ATOM   1771  O   SER A 640      15.245 -12.721   3.097  1.00  0.00           O  
ATOM   1772  CB  SER A 640      15.773 -10.936   0.443  1.00  0.00           C  
ATOM   1773  OG  SER A 640      16.558  -9.891   0.986  1.00  0.00           O  
ATOM   1774  H   SER A 640      13.813  -9.397   0.702  1.00  0.00           H  
ATOM   1775  HA  SER A 640      14.115 -12.222   0.891  1.00  0.00           H  
ATOM   1776  HB2 SER A 640      16.418 -11.811   0.344  1.00  0.00           H  
ATOM   1777  HB3 SER A 640      15.469 -10.664  -0.568  1.00  0.00           H  
ATOM   1778  HG  SER A 640      16.024  -9.114   1.061  1.00  0.00           H  
ATOM   1779  N   LEU A 641      14.850 -10.564   3.652  1.00  0.00           N  
ATOM   1780  CA  LEU A 641      15.107 -10.676   5.089  1.00  0.00           C  
ATOM   1781  C   LEU A 641      13.954 -11.402   5.800  1.00  0.00           C  
ATOM   1782  O   LEU A 641      14.218 -12.307   6.584  1.00  0.00           O  
ATOM   1783  CB  LEU A 641      15.301  -9.256   5.675  1.00  0.00           C  
ATOM   1784  CG  LEU A 641      15.496  -9.151   7.208  1.00  0.00           C  
ATOM   1785  CD1 LEU A 641      16.655 -10.016   7.733  1.00  0.00           C  
ATOM   1786  CD2 LEU A 641      15.701  -7.686   7.620  1.00  0.00           C  
ATOM   1787  H   LEU A 641      14.596  -9.650   3.303  1.00  0.00           H  
ATOM   1788  HA  LEU A 641      16.025 -11.250   5.231  1.00  0.00           H  
ATOM   1789  HB2 LEU A 641      16.159  -8.796   5.181  1.00  0.00           H  
ATOM   1790  HB3 LEU A 641      14.443  -8.643   5.400  1.00  0.00           H  
ATOM   1791  HG  LEU A 641      14.580  -9.486   7.696  1.00  0.00           H  
ATOM   1792 HD11 LEU A 641      16.785  -9.884   8.807  1.00  0.00           H  
ATOM   1793 HD12 LEU A 641      16.479 -11.078   7.563  1.00  0.00           H  
ATOM   1794 HD13 LEU A 641      17.595  -9.752   7.249  1.00  0.00           H  
ATOM   1795 HD21 LEU A 641      15.716  -7.580   8.705  1.00  0.00           H  
ATOM   1796 HD22 LEU A 641      16.642  -7.295   7.232  1.00  0.00           H  
ATOM   1797 HD23 LEU A 641      14.903  -7.052   7.236  1.00  0.00           H  
ATOM   1798  N   ILE A 642      12.688 -11.051   5.503  1.00  0.00           N  
ATOM   1799  CA  ILE A 642      11.489 -11.723   6.021  1.00  0.00           C  
ATOM   1800  C   ILE A 642      11.439 -13.191   5.559  1.00  0.00           C  
ATOM   1801  O   ILE A 642      11.129 -14.059   6.370  1.00  0.00           O  
ATOM   1802  CB  ILE A 642      10.211 -10.926   5.621  1.00  0.00           C  
ATOM   1803  CG1 ILE A 642      10.168  -9.562   6.353  1.00  0.00           C  
ATOM   1804  CG2 ILE A 642       8.892 -11.694   5.879  1.00  0.00           C  
ATOM   1805  CD1 ILE A 642       9.230  -8.545   5.692  1.00  0.00           C  
ATOM   1806  H   ILE A 642      12.542 -10.290   4.852  1.00  0.00           H  
ATOM   1807  HA  ILE A 642      11.554 -11.731   7.111  1.00  0.00           H  
ATOM   1808  HB  ILE A 642      10.267 -10.735   4.548  1.00  0.00           H  
ATOM   1809 HG12 ILE A 642       9.880  -9.706   7.395  1.00  0.00           H  
ATOM   1810 HG13 ILE A 642      11.162  -9.121   6.391  1.00  0.00           H  
ATOM   1811 HG21 ILE A 642       8.017 -11.093   5.637  1.00  0.00           H  
ATOM   1812 HG22 ILE A 642       8.813 -12.594   5.268  1.00  0.00           H  
ATOM   1813 HG23 ILE A 642       8.806 -11.993   6.924  1.00  0.00           H  
ATOM   1814 HD11 ILE A 642       9.320  -7.569   6.165  1.00  0.00           H  
ATOM   1815 HD12 ILE A 642       9.454  -8.422   4.634  1.00  0.00           H  
ATOM   1816 HD13 ILE A 642       8.193  -8.858   5.771  1.00  0.00           H  
ATOM   1817  N   HIS A 643      11.806 -13.471   4.296  1.00  0.00           N  
ATOM   1818  CA  HIS A 643      11.868 -14.817   3.717  1.00  0.00           C  
ATOM   1819  C   HIS A 643      13.014 -15.677   4.285  1.00  0.00           C  
ATOM   1820  O   HIS A 643      12.911 -16.903   4.247  1.00  0.00           O  
ATOM   1821  CB  HIS A 643      12.011 -14.717   2.187  1.00  0.00           C  
ATOM   1822  CG  HIS A 643      10.791 -14.185   1.471  1.00  0.00           C  
ATOM   1823  ND1 HIS A 643      10.734 -14.077   0.092  1.00  0.00           N  
ATOM   1824  CD2 HIS A 643       9.574 -13.721   1.925  1.00  0.00           C  
ATOM   1825  CE1 HIS A 643       9.535 -13.577  -0.217  1.00  0.00           C  
ATOM   1826  NE2 HIS A 643       8.780 -13.329   0.845  1.00  0.00           N  
ATOM   1827  H   HIS A 643      12.044 -12.699   3.687  1.00  0.00           H  
ATOM   1828  HA  HIS A 643      10.931 -15.327   3.928  1.00  0.00           H  
ATOM   1829  HB2 HIS A 643      12.867 -14.094   1.928  1.00  0.00           H  
ATOM   1830  HB3 HIS A 643      12.213 -15.705   1.769  1.00  0.00           H  
ATOM   1831  HD1 HIS A 643      11.460 -14.336  -0.560  1.00  0.00           H  
ATOM   1832  HD2 HIS A 643       9.211 -13.634   2.939  1.00  0.00           H  
ATOM   1833  HE1 HIS A 643       9.214 -13.386  -1.231  1.00  0.00           H  
ATOM   1834  N   SER A 644      14.065 -15.059   4.854  1.00  0.00           N  
ATOM   1835  CA  SER A 644      15.135 -15.753   5.572  1.00  0.00           C  
ATOM   1836  C   SER A 644      14.698 -16.040   7.017  1.00  0.00           C  
ATOM   1837  O   SER A 644      14.931 -17.140   7.510  1.00  0.00           O  
ATOM   1838  CB  SER A 644      16.392 -14.860   5.625  1.00  0.00           C  
ATOM   1839  OG  SER A 644      16.976 -14.760   4.344  1.00  0.00           O  
ATOM   1840  H   SER A 644      14.089 -14.049   4.848  1.00  0.00           H  
ATOM   1841  HA  SER A 644      15.380 -16.698   5.082  1.00  0.00           H  
ATOM   1842  HB2 SER A 644      16.175 -13.861   6.001  1.00  0.00           H  
ATOM   1843  HB3 SER A 644      17.139 -15.293   6.292  1.00  0.00           H  
ATOM   1844  HG  SER A 644      16.382 -14.282   3.782  1.00  0.00           H  
ATOM   1845  N   LEU A 645      14.031 -15.076   7.679  1.00  0.00           N  
ATOM   1846  CA  LEU A 645      13.566 -15.177   9.062  1.00  0.00           C  
ATOM   1847  C   LEU A 645      12.445 -16.212   9.233  1.00  0.00           C  
ATOM   1848  O   LEU A 645      12.488 -16.957  10.208  1.00  0.00           O  
ATOM   1849  CB  LEU A 645      13.082 -13.796   9.551  1.00  0.00           C  
ATOM   1850  CG  LEU A 645      14.221 -12.779   9.788  1.00  0.00           C  
ATOM   1851  CD1 LEU A 645      13.664 -11.354   9.854  1.00  0.00           C  
ATOM   1852  CD2 LEU A 645      15.026 -13.090  11.059  1.00  0.00           C  
ATOM   1853  H   LEU A 645      13.877 -14.194   7.209  1.00  0.00           H  
ATOM   1854  HA  LEU A 645      14.404 -15.508   9.678  1.00  0.00           H  
ATOM   1855  HB2 LEU A 645      12.378 -13.394   8.821  1.00  0.00           H  
ATOM   1856  HB3 LEU A 645      12.514 -13.899  10.478  1.00  0.00           H  
ATOM   1857  HG  LEU A 645      14.916 -12.819   8.951  1.00  0.00           H  
ATOM   1858 HD11 LEU A 645      14.462 -10.619   9.965  1.00  0.00           H  
ATOM   1859 HD12 LEU A 645      13.101 -11.097   8.957  1.00  0.00           H  
ATOM   1860 HD13 LEU A 645      13.000 -11.256  10.708  1.00  0.00           H  
ATOM   1861 HD21 LEU A 645      15.808 -12.348  11.220  1.00  0.00           H  
ATOM   1862 HD22 LEU A 645      14.385 -13.087  11.939  1.00  0.00           H  
ATOM   1863 HD23 LEU A 645      15.514 -14.063  11.007  1.00  0.00           H  
ATOM   1864  N   ILE A 646      11.488 -16.311   8.287  1.00  0.00           N  
ATOM   1865  CA  ILE A 646      10.439 -17.340   8.289  1.00  0.00           C  
ATOM   1866  C   ILE A 646      10.995 -18.745   7.979  1.00  0.00           C  
ATOM   1867  O   ILE A 646      10.420 -19.725   8.449  1.00  0.00           O  
ATOM   1868  CB  ILE A 646       9.273 -16.990   7.316  1.00  0.00           C  
ATOM   1869  CG1 ILE A 646       9.672 -16.901   5.823  1.00  0.00           C  
ATOM   1870  CG2 ILE A 646       8.525 -15.721   7.771  1.00  0.00           C  
ATOM   1871  CD1 ILE A 646       9.469 -18.188   5.008  1.00  0.00           C  
ATOM   1872  H   ILE A 646      11.501 -15.658   7.514  1.00  0.00           H  
ATOM   1873  HA  ILE A 646      10.024 -17.368   9.296  1.00  0.00           H  
ATOM   1874  HB  ILE A 646       8.533 -17.788   7.395  1.00  0.00           H  
ATOM   1875 HG12 ILE A 646       9.090 -16.117   5.338  1.00  0.00           H  
ATOM   1876 HG13 ILE A 646      10.710 -16.594   5.747  1.00  0.00           H  
ATOM   1877 HG21 ILE A 646       7.629 -15.558   7.170  1.00  0.00           H  
ATOM   1878 HG22 ILE A 646       8.206 -15.798   8.810  1.00  0.00           H  
ATOM   1879 HG23 ILE A 646       9.140 -14.828   7.694  1.00  0.00           H  
ATOM   1880 HD11 ILE A 646       9.709 -18.015   3.959  1.00  0.00           H  
ATOM   1881 HD12 ILE A 646      10.103 -19.004   5.350  1.00  0.00           H  
ATOM   1882 HD13 ILE A 646       8.437 -18.531   5.056  1.00  0.00           H  
ATOM   1883  N   GLU A 647      12.108 -18.850   7.227  1.00  0.00           N  
ATOM   1884  CA  GLU A 647      12.774 -20.113   6.898  1.00  0.00           C  
ATOM   1885  C   GLU A 647      13.560 -20.646   8.108  1.00  0.00           C  
ATOM   1886  O   GLU A 647      13.455 -21.829   8.426  1.00  0.00           O  
ATOM   1887  CB  GLU A 647      13.704 -19.892   5.678  1.00  0.00           C  
ATOM   1888  CG  GLU A 647      14.589 -21.090   5.256  1.00  0.00           C  
ATOM   1889  CD  GLU A 647      13.801 -22.342   4.856  1.00  0.00           C  
ATOM   1890  OE1 GLU A 647      12.682 -22.182   4.321  1.00  0.00           O  
ATOM   1891  OE2 GLU A 647      14.339 -23.447   5.086  1.00  0.00           O1-
ATOM   1892  H   GLU A 647      12.529 -18.002   6.874  1.00  0.00           H  
ATOM   1893  HA  GLU A 647      12.012 -20.848   6.632  1.00  0.00           H  
ATOM   1894  HB2 GLU A 647      13.096 -19.585   4.826  1.00  0.00           H  
ATOM   1895  HB3 GLU A 647      14.364 -19.048   5.872  1.00  0.00           H  
ATOM   1896  HG2 GLU A 647      15.196 -20.798   4.400  1.00  0.00           H  
ATOM   1897  HG3 GLU A 647      15.294 -21.346   6.048  1.00  0.00           H  
ATOM   1898  N   GLU A 648      14.278 -19.764   8.825  1.00  0.00           N  
ATOM   1899  CA  GLU A 648      14.975 -20.052  10.082  1.00  0.00           C  
ATOM   1900  C   GLU A 648      13.986 -20.434  11.197  1.00  0.00           C  
ATOM   1901  O   GLU A 648      14.281 -21.315  12.003  1.00  0.00           O  
ATOM   1902  CB  GLU A 648      15.750 -18.793  10.521  1.00  0.00           C  
ATOM   1903  CG  GLU A 648      16.979 -18.473   9.646  1.00  0.00           C  
ATOM   1904  CD  GLU A 648      17.420 -17.008   9.748  1.00  0.00           C  
ATOM   1905  OE1 GLU A 648      17.195 -16.401  10.818  1.00  0.00           O  
ATOM   1906  OE2 GLU A 648      17.981 -16.517   8.744  1.00  0.00           O1-
ATOM   1907  H   GLU A 648      14.332 -18.812   8.484  1.00  0.00           H  
ATOM   1908  HA  GLU A 648      15.670 -20.881   9.929  1.00  0.00           H  
ATOM   1909  HB2 GLU A 648      15.064 -17.943  10.529  1.00  0.00           H  
ATOM   1910  HB3 GLU A 648      16.091 -18.906  11.552  1.00  0.00           H  
ATOM   1911  HG2 GLU A 648      17.814 -19.117   9.923  1.00  0.00           H  
ATOM   1912  HG3 GLU A 648      16.766 -18.687   8.599  1.00  0.00           H  
ATOM   1913  N   SER A 649      12.803 -19.797  11.205  1.00  0.00           N  
ATOM   1914  CA  SER A 649      11.724 -20.034  12.157  1.00  0.00           C  
ATOM   1915  C   SER A 649      11.006 -21.363  11.895  1.00  0.00           C  
ATOM   1916  O   SER A 649      10.610 -22.021  12.854  1.00  0.00           O  
ATOM   1917  CB  SER A 649      10.683 -18.910  12.025  1.00  0.00           C  
ATOM   1918  OG  SER A 649      11.166 -17.697  12.560  1.00  0.00           O  
ATOM   1919  H   SER A 649      12.650 -19.082  10.506  1.00  0.00           H  
ATOM   1920  HA  SER A 649      12.137 -20.056  13.164  1.00  0.00           H  
ATOM   1921  HB2 SER A 649      10.390 -18.767  10.988  1.00  0.00           H  
ATOM   1922  HB3 SER A 649       9.777 -19.165  12.572  1.00  0.00           H  
ATOM   1923  HG  SER A 649      11.855 -17.379  11.991  1.00  0.00           H  
ATOM   1924  N   GLN A 650      10.867 -21.767  10.619  1.00  0.00           N  
ATOM   1925  CA  GLN A 650      10.275 -23.033  10.188  1.00  0.00           C  
ATOM   1926  C   GLN A 650      11.153 -24.227  10.593  1.00  0.00           C  
ATOM   1927  O   GLN A 650      10.633 -25.222  11.092  1.00  0.00           O  
ATOM   1928  CB  GLN A 650      10.085 -22.994   8.649  1.00  0.00           C  
ATOM   1929  CG  GLN A 650       9.536 -24.285   7.999  1.00  0.00           C  
ATOM   1930  CD  GLN A 650       8.154 -24.673   8.527  1.00  0.00           C  
ATOM   1931  OE1 GLN A 650       7.326 -23.807   8.789  1.00  0.00           O  
ATOM   1932  NE2 GLN A 650       7.901 -25.969   8.707  1.00  0.00           N  
ATOM   1933  H   GLN A 650      11.205 -21.154   9.890  1.00  0.00           H  
ATOM   1934  HA  GLN A 650       9.303 -23.136  10.674  1.00  0.00           H  
ATOM   1935  HB2 GLN A 650       9.421 -22.167   8.397  1.00  0.00           H  
ATOM   1936  HB3 GLN A 650      11.033 -22.756   8.168  1.00  0.00           H  
ATOM   1937  HG2 GLN A 650       9.451 -24.135   6.922  1.00  0.00           H  
ATOM   1938  HG3 GLN A 650      10.234 -25.113   8.130  1.00  0.00           H  
ATOM   1939 HE21 GLN A 650       7.002 -26.264   9.058  1.00  0.00           H  
ATOM   1940 HE22 GLN A 650       8.626 -26.659   8.523  1.00  0.00           H  
ATOM   1941  N   ASN A 651      12.479 -24.103  10.413  1.00  0.00           N  
ATOM   1942  CA  ASN A 651      13.477 -25.114  10.769  1.00  0.00           C  
ATOM   1943  C   ASN A 651      13.627 -25.263  12.291  1.00  0.00           C  
ATOM   1944  O   ASN A 651      13.781 -26.385  12.773  1.00  0.00           O  
ATOM   1945  CB  ASN A 651      14.846 -24.726  10.160  1.00  0.00           C  
ATOM   1946  CG  ASN A 651      15.002 -25.084   8.676  1.00  0.00           C  
ATOM   1947  OD1 ASN A 651      15.967 -25.745   8.302  1.00  0.00           O  
ATOM   1948  ND2 ASN A 651      14.100 -24.611   7.815  1.00  0.00           N  
ATOM   1949  H   ASN A 651      12.821 -23.239  10.015  1.00  0.00           H  
ATOM   1950  HA  ASN A 651      13.160 -26.082  10.373  1.00  0.00           H  
ATOM   1951  HB2 ASN A 651      15.038 -23.659  10.288  1.00  0.00           H  
ATOM   1952  HB3 ASN A 651      15.650 -25.238  10.692  1.00  0.00           H  
ATOM   1953 HD21 ASN A 651      13.348 -24.022   8.139  1.00  0.00           H  
ATOM   1954 HD22 ASN A 651      14.225 -24.755   6.820  1.00  0.00           H  
ATOM   1955  N   GLN A 652      13.544 -24.153  13.048  1.00  0.00           N  
ATOM   1956  CA  GLN A 652      13.595 -24.159  14.509  1.00  0.00           C  
ATOM   1957  C   GLN A 652      12.290 -24.701  15.114  1.00  0.00           C  
ATOM   1958  O   GLN A 652      12.347 -25.385  16.132  1.00  0.00           O  
ATOM   1959  CB  GLN A 652      13.864 -22.725  15.028  1.00  0.00           C  
ATOM   1960  CG  GLN A 652      14.075 -22.612  16.558  1.00  0.00           C  
ATOM   1961  CD  GLN A 652      15.262 -23.444  17.062  1.00  0.00           C  
ATOM   1962  OE1 GLN A 652      16.341 -23.415  16.475  1.00  0.00           O  
ATOM   1963  NE2 GLN A 652      15.068 -24.209  18.137  1.00  0.00           N  
ATOM   1964  H   GLN A 652      13.437 -23.259  12.587  1.00  0.00           H  
ATOM   1965  HA  GLN A 652      14.414 -24.815  14.810  1.00  0.00           H  
ATOM   1966  HB2 GLN A 652      14.747 -22.327  14.526  1.00  0.00           H  
ATOM   1967  HB3 GLN A 652      13.044 -22.066  14.734  1.00  0.00           H  
ATOM   1968  HG2 GLN A 652      14.265 -21.570  16.817  1.00  0.00           H  
ATOM   1969  HG3 GLN A 652      13.168 -22.889  17.094  1.00  0.00           H  
ATOM   1970 HE21 GLN A 652      15.827 -24.774  18.489  1.00  0.00           H  
ATOM   1971 HE22 GLN A 652      14.159 -24.262  18.578  1.00  0.00           H  
ATOM   1972  N   GLN A 653      11.133 -24.442  14.477  1.00  0.00           N  
ATOM   1973  CA  GLN A 653       9.822 -24.956  14.871  1.00  0.00           C  
ATOM   1974  C   GLN A 653       9.730 -26.483  14.714  1.00  0.00           C  
ATOM   1975  O   GLN A 653       9.194 -27.143  15.601  1.00  0.00           O  
ATOM   1976  CB  GLN A 653       8.728 -24.237  14.041  1.00  0.00           C  
ATOM   1977  CG  GLN A 653       7.272 -24.718  14.239  1.00  0.00           C  
ATOM   1978  CD  GLN A 653       6.796 -24.649  15.690  1.00  0.00           C  
ATOM   1979  OE1 GLN A 653       7.327 -23.889  16.491  1.00  0.00           O  
ATOM   1980  NE2 GLN A 653       5.798 -25.459  16.043  1.00  0.00           N  
ATOM   1981  H   GLN A 653      11.166 -23.860  13.651  1.00  0.00           H  
ATOM   1982  HA  GLN A 653       9.690 -24.722  15.928  1.00  0.00           H  
ATOM   1983  HB2 GLN A 653       8.764 -23.171  14.266  1.00  0.00           H  
ATOM   1984  HB3 GLN A 653       8.964 -24.320  12.980  1.00  0.00           H  
ATOM   1985  HG2 GLN A 653       6.607 -24.099  13.637  1.00  0.00           H  
ATOM   1986  HG3 GLN A 653       7.156 -25.737  13.867  1.00  0.00           H  
ATOM   1987 HE21 GLN A 653       5.460 -25.443  16.996  1.00  0.00           H  
ATOM   1988 HE22 GLN A 653       5.393 -26.093  15.371  1.00  0.00           H  
ATOM   1989  N   GLU A 654      10.307 -27.039  13.635  1.00  0.00           N  
ATOM   1990  CA  GLU A 654      10.418 -28.478  13.383  1.00  0.00           C  
ATOM   1991  C   GLU A 654      11.335 -29.166  14.412  1.00  0.00           C  
ATOM   1992  O   GLU A 654      11.065 -30.304  14.795  1.00  0.00           O  
ATOM   1993  CB  GLU A 654      11.003 -28.694  11.973  1.00  0.00           C  
ATOM   1994  CG  GLU A 654       9.989 -28.452  10.837  1.00  0.00           C  
ATOM   1995  CD  GLU A 654      10.631 -28.404   9.446  1.00  0.00           C  
ATOM   1996  OE1 GLU A 654      11.790 -28.851   9.309  1.00  0.00           O  
ATOM   1997  OE2 GLU A 654       9.935 -27.922   8.525  1.00  0.00           O1-
ATOM   1998  H   GLU A 654      10.717 -26.423  12.945  1.00  0.00           H  
ATOM   1999  HA  GLU A 654       9.428 -28.934  13.446  1.00  0.00           H  
ATOM   2000  HB2 GLU A 654      11.876 -28.053  11.840  1.00  0.00           H  
ATOM   2001  HB3 GLU A 654      11.370 -29.718  11.877  1.00  0.00           H  
ATOM   2002  HG2 GLU A 654       9.232 -29.236  10.844  1.00  0.00           H  
ATOM   2003  HG3 GLU A 654       9.457 -27.515  11.000  1.00  0.00           H  
ATOM   2004  N   LYS A 655      12.384 -28.467  14.883  1.00  0.00           N  
ATOM   2005  CA  LYS A 655      13.318 -28.952  15.895  1.00  0.00           C  
ATOM   2006  C   LYS A 655      12.679 -28.918  17.295  1.00  0.00           C  
ATOM   2007  O   LYS A 655      12.816 -29.891  18.031  1.00  0.00           O  
ATOM   2008  CB  LYS A 655      14.583 -28.068  15.885  1.00  0.00           C  
ATOM   2009  CG  LYS A 655      15.787 -28.751  16.554  1.00  0.00           C  
ATOM   2010  CD  LYS A 655      16.972 -27.801  16.760  1.00  0.00           C  
ATOM   2011  CE  LYS A 655      18.218 -28.538  17.270  1.00  0.00           C  
ATOM   2012  NZ  LYS A 655      19.288 -27.593  17.624  1.00  0.00           N1+
ATOM   2013  H   LYS A 655      12.540 -27.538  14.515  1.00  0.00           H  
ATOM   2014  HA  LYS A 655      13.593 -29.979  15.647  1.00  0.00           H  
ATOM   2015  HB2 LYS A 655      14.858 -27.832  14.856  1.00  0.00           H  
ATOM   2016  HB3 LYS A 655      14.385 -27.109  16.365  1.00  0.00           H  
ATOM   2017  HG2 LYS A 655      15.498 -29.160  17.522  1.00  0.00           H  
ATOM   2018  HG3 LYS A 655      16.095 -29.602  15.946  1.00  0.00           H  
ATOM   2019  HD2 LYS A 655      17.206 -27.292  15.824  1.00  0.00           H  
ATOM   2020  HD3 LYS A 655      16.681 -27.026  17.471  1.00  0.00           H  
ATOM   2021  HE2 LYS A 655      17.982 -29.134  18.150  1.00  0.00           H  
ATOM   2022  HE3 LYS A 655      18.588 -29.226  16.509  1.00  0.00           H  
ATOM   2023  HZ1 LYS A 655      18.961 -26.984  18.361  1.00  0.00           H  
ATOM   2024  HZ2 LYS A 655      20.096 -28.105  17.947  1.00  0.00           H  
ATOM   2025  HZ3 LYS A 655      19.536 -27.041  16.815  1.00  0.00           H  
ATOM   2026  N   ASN A 656      11.944 -27.842  17.640  1.00  0.00           N  
ATOM   2027  CA  ASN A 656      11.221 -27.684  18.908  1.00  0.00           C  
ATOM   2028  C   ASN A 656      10.103 -28.721  19.068  1.00  0.00           C  
ATOM   2029  O   ASN A 656       9.924 -29.244  20.164  1.00  0.00           O  
ATOM   2030  CB  ASN A 656      10.576 -26.282  19.024  1.00  0.00           C  
ATOM   2031  CG  ASN A 656      11.545 -25.109  19.180  1.00  0.00           C  
ATOM   2032  OD1 ASN A 656      12.698 -25.272  19.567  1.00  0.00           O  
ATOM   2033  ND2 ASN A 656      11.069 -23.902  18.873  1.00  0.00           N  
ATOM   2034  H   ASN A 656      11.892 -27.074  16.983  1.00  0.00           H  
ATOM   2035  HA  ASN A 656      11.929 -27.828  19.728  1.00  0.00           H  
ATOM   2036  HB2 ASN A 656       9.936 -26.097  18.159  1.00  0.00           H  
ATOM   2037  HB3 ASN A 656       9.925 -26.256  19.898  1.00  0.00           H  
ATOM   2038 HD21 ASN A 656      10.104 -23.796  18.591  1.00  0.00           H  
ATOM   2039 HD22 ASN A 656      11.658 -23.091  18.992  1.00  0.00           H  
ATOM   2040  N   GLU A 657       9.386 -29.034  17.975  1.00  0.00           N  
ATOM   2041  CA  GLU A 657       8.312 -30.023  17.913  1.00  0.00           C  
ATOM   2042  C   GLU A 657       8.847 -31.457  18.044  1.00  0.00           C  
ATOM   2043  O   GLU A 657       8.151 -32.298  18.608  1.00  0.00           O  
ATOM   2044  CB  GLU A 657       7.598 -29.882  16.550  1.00  0.00           C  
ATOM   2045  CG  GLU A 657       6.560 -28.745  16.520  1.00  0.00           C  
ATOM   2046  CD  GLU A 657       5.271 -29.100  17.262  1.00  0.00           C  
ATOM   2047  OE1 GLU A 657       4.589 -30.041  16.804  1.00  0.00           O  
ATOM   2048  OE2 GLU A 657       4.971 -28.413  18.263  1.00  0.00           O1-
ATOM   2049  H   GLU A 657       9.594 -28.537  17.118  1.00  0.00           H  
ATOM   2050  HA  GLU A 657       7.610 -29.846  18.729  1.00  0.00           H  
ATOM   2051  HB2 GLU A 657       8.332 -29.729  15.758  1.00  0.00           H  
ATOM   2052  HB3 GLU A 657       7.094 -30.814  16.284  1.00  0.00           H  
ATOM   2053  HG2 GLU A 657       6.987 -27.833  16.938  1.00  0.00           H  
ATOM   2054  HG3 GLU A 657       6.298 -28.518  15.486  1.00  0.00           H  
ATOM   2055  N   GLN A 658      10.074 -31.733  17.566  1.00  0.00           N  
ATOM   2056  CA  GLN A 658      10.725 -33.038  17.676  1.00  0.00           C  
ATOM   2057  C   GLN A 658      11.332 -33.247  19.076  1.00  0.00           C  
ATOM   2058  O   GLN A 658      11.196 -34.337  19.627  1.00  0.00           O  
ATOM   2059  CB  GLN A 658      11.824 -33.138  16.592  1.00  0.00           C  
ATOM   2060  CG  GLN A 658      12.650 -34.446  16.587  1.00  0.00           C  
ATOM   2061  CD  GLN A 658      11.804 -35.720  16.478  1.00  0.00           C  
ATOM   2062  OE1 GLN A 658      10.794 -35.754  15.777  1.00  0.00           O  
ATOM   2063  NE2 GLN A 658      12.207 -36.776  17.186  1.00  0.00           N  
ATOM   2064  H   GLN A 658      10.589 -30.994  17.109  1.00  0.00           H  
ATOM   2065  HA  GLN A 658       9.977 -33.813  17.501  1.00  0.00           H  
ATOM   2066  HB2 GLN A 658      11.361 -33.016  15.612  1.00  0.00           H  
ATOM   2067  HB3 GLN A 658      12.514 -32.299  16.691  1.00  0.00           H  
ATOM   2068  HG2 GLN A 658      13.341 -34.430  15.744  1.00  0.00           H  
ATOM   2069  HG3 GLN A 658      13.274 -34.496  17.481  1.00  0.00           H  
ATOM   2070 HE21 GLN A 658      11.685 -37.637  17.147  1.00  0.00           H  
ATOM   2071 HE22 GLN A 658      13.023 -36.696  17.787  1.00  0.00           H  
ATOM   2072  N   GLU A 659      11.943 -32.206  19.670  1.00  0.00           N  
ATOM   2073  CA  GLU A 659      12.478 -32.200  21.038  1.00  0.00           C  
ATOM   2074  C   GLU A 659      11.350 -32.339  22.076  1.00  0.00           C  
ATOM   2075  O   GLU A 659      11.530 -33.000  23.097  1.00  0.00           O  
ATOM   2076  CB  GLU A 659      13.211 -30.864  21.279  1.00  0.00           C  
ATOM   2077  CG  GLU A 659      14.593 -30.782  20.598  1.00  0.00           C  
ATOM   2078  CD  GLU A 659      15.213 -29.378  20.609  1.00  0.00           C  
ATOM   2079  OE1 GLU A 659      14.545 -28.428  21.075  1.00  0.00           O  
ATOM   2080  OE2 GLU A 659      16.367 -29.276  20.138  1.00  0.00           O1-
ATOM   2081  H   GLU A 659      12.033 -31.346  19.144  1.00  0.00           H  
ATOM   2082  HA  GLU A 659      13.171 -33.035  21.162  1.00  0.00           H  
ATOM   2083  HB2 GLU A 659      12.572 -30.044  20.947  1.00  0.00           H  
ATOM   2084  HB3 GLU A 659      13.360 -30.708  22.350  1.00  0.00           H  
ATOM   2085  HG2 GLU A 659      15.282 -31.472  21.086  1.00  0.00           H  
ATOM   2086  HG3 GLU A 659      14.525 -31.106  19.560  1.00  0.00           H  
ATOM   2087  N   LEU A 660      10.180 -31.753  21.776  1.00  0.00           N  
ATOM   2088  CA  LEU A 660       8.940 -31.867  22.531  1.00  0.00           C  
ATOM   2089  C   LEU A 660       8.343 -33.276  22.395  1.00  0.00           C  
ATOM   2090  O   LEU A 660       7.964 -33.847  23.408  1.00  0.00           O  
ATOM   2091  CB  LEU A 660       7.962 -30.804  21.990  1.00  0.00           C  
ATOM   2092  CG  LEU A 660       6.532 -30.811  22.562  1.00  0.00           C  
ATOM   2093  CD1 LEU A 660       6.503 -30.421  24.049  1.00  0.00           C  
ATOM   2094  CD2 LEU A 660       5.645 -29.897  21.707  1.00  0.00           C  
ATOM   2095  H   LEU A 660      10.140 -31.203  20.928  1.00  0.00           H  
ATOM   2096  HA  LEU A 660       9.152 -31.668  23.582  1.00  0.00           H  
ATOM   2097  HB2 LEU A 660       8.390 -29.814  22.157  1.00  0.00           H  
ATOM   2098  HB3 LEU A 660       7.896 -30.919  20.908  1.00  0.00           H  
ATOM   2099  HG  LEU A 660       6.108 -31.811  22.473  1.00  0.00           H  
ATOM   2100 HD11 LEU A 660       5.503 -30.545  24.459  1.00  0.00           H  
ATOM   2101 HD12 LEU A 660       7.159 -31.057  24.643  1.00  0.00           H  
ATOM   2102 HD13 LEU A 660       6.809 -29.385  24.202  1.00  0.00           H  
ATOM   2103 HD21 LEU A 660       4.607 -29.952  22.023  1.00  0.00           H  
ATOM   2104 HD22 LEU A 660       5.973 -28.859  21.756  1.00  0.00           H  
ATOM   2105 HD23 LEU A 660       5.668 -30.195  20.658  1.00  0.00           H  
ATOM   2106  N   LEU A 661       8.291 -33.855  21.180  1.00  0.00           N  
ATOM   2107  CA  LEU A 661       7.782 -35.207  20.913  1.00  0.00           C  
ATOM   2108  C   LEU A 661       8.607 -36.297  21.623  1.00  0.00           C  
ATOM   2109  O   LEU A 661       8.039 -37.286  22.084  1.00  0.00           O  
ATOM   2110  CB  LEU A 661       7.752 -35.434  19.383  1.00  0.00           C  
ATOM   2111  CG  LEU A 661       7.227 -36.803  18.894  1.00  0.00           C  
ATOM   2112  CD1 LEU A 661       5.761 -37.043  19.292  1.00  0.00           C  
ATOM   2113  CD2 LEU A 661       7.400 -36.930  17.373  1.00  0.00           C  
ATOM   2114  H   LEU A 661       8.608 -33.318  20.383  1.00  0.00           H  
ATOM   2115  HA  LEU A 661       6.763 -35.248  21.299  1.00  0.00           H  
ATOM   2116  HB2 LEU A 661       7.138 -34.656  18.927  1.00  0.00           H  
ATOM   2117  HB3 LEU A 661       8.757 -35.287  18.988  1.00  0.00           H  
ATOM   2118  HG  LEU A 661       7.831 -37.593  19.337  1.00  0.00           H  
ATOM   2119 HD11 LEU A 661       5.397 -37.992  18.900  1.00  0.00           H  
ATOM   2120 HD12 LEU A 661       5.639 -37.074  20.375  1.00  0.00           H  
ATOM   2121 HD13 LEU A 661       5.113 -36.255  18.906  1.00  0.00           H  
ATOM   2122 HD21 LEU A 661       7.068 -37.905  17.017  1.00  0.00           H  
ATOM   2123 HD22 LEU A 661       6.826 -36.169  16.844  1.00  0.00           H  
ATOM   2124 HD23 LEU A 661       8.446 -36.815  17.086  1.00  0.00           H  
ATOM   2125  N   GLU A 662       9.927 -36.087  21.760  1.00  0.00           N  
ATOM   2126  CA  GLU A 662      10.841 -36.934  22.521  1.00  0.00           C  
ATOM   2127  C   GLU A 662      10.620 -36.780  24.037  1.00  0.00           C  
ATOM   2128  O   GLU A 662      10.787 -37.762  24.756  1.00  0.00           O  
ATOM   2129  CB  GLU A 662      12.291 -36.522  22.191  1.00  0.00           C  
ATOM   2130  CG  GLU A 662      12.758 -37.014  20.807  1.00  0.00           C  
ATOM   2131  CD  GLU A 662      14.100 -36.422  20.364  1.00  0.00           C  
ATOM   2132  OE1 GLU A 662      14.882 -36.006  21.248  1.00  0.00           O  
ATOM   2133  OE2 GLU A 662      14.329 -36.413  19.135  1.00  0.00           O1-
ATOM   2134  H   GLU A 662      10.321 -35.259  21.330  1.00  0.00           H  
ATOM   2135  HA  GLU A 662      10.685 -37.980  22.252  1.00  0.00           H  
ATOM   2136  HB2 GLU A 662      12.392 -35.437  22.256  1.00  0.00           H  
ATOM   2137  HB3 GLU A 662      12.972 -36.931  22.940  1.00  0.00           H  
ATOM   2138  HG2 GLU A 662      12.844 -38.101  20.810  1.00  0.00           H  
ATOM   2139  HG3 GLU A 662      12.011 -36.770  20.052  1.00  0.00           H  
ATOM   2140  N   LEU A 663      10.226 -35.586  24.517  1.00  0.00           N  
ATOM   2141  CA  LEU A 663       9.986 -35.276  25.930  1.00  0.00           C  
ATOM   2142  C   LEU A 663       8.582 -35.718  26.388  1.00  0.00           C  
ATOM   2143  O   LEU A 663       8.441 -36.136  27.537  1.00  0.00           O  
ATOM   2144  CB  LEU A 663      10.153 -33.751  26.125  1.00  0.00           C  
ATOM   2145  CG  LEU A 663      10.078 -33.233  27.580  1.00  0.00           C  
ATOM   2146  CD1 LEU A 663      11.142 -33.863  28.496  1.00  0.00           C  
ATOM   2147  CD2 LEU A 663      10.195 -31.700  27.602  1.00  0.00           C  
ATOM   2148  H   LEU A 663      10.105 -34.829  23.857  1.00  0.00           H  
ATOM   2149  HA  LEU A 663      10.733 -35.801  26.526  1.00  0.00           H  
ATOM   2150  HB2 LEU A 663      11.118 -33.454  25.712  1.00  0.00           H  
ATOM   2151  HB3 LEU A 663       9.407 -33.227  25.528  1.00  0.00           H  
ATOM   2152  HG  LEU A 663       9.103 -33.484  27.994  1.00  0.00           H  
ATOM   2153 HD11 LEU A 663      11.104 -33.428  29.495  1.00  0.00           H  
ATOM   2154 HD12 LEU A 663      10.992 -34.936  28.612  1.00  0.00           H  
ATOM   2155 HD13 LEU A 663      12.147 -33.704  28.104  1.00  0.00           H  
ATOM   2156 HD21 LEU A 663      10.064 -31.309  28.611  1.00  0.00           H  
ATOM   2157 HD22 LEU A 663      11.171 -31.372  27.242  1.00  0.00           H  
ATOM   2158 HD23 LEU A 663       9.439 -31.234  26.969  1.00  0.00           H  
ATOM   2159  N   ASP A 664       7.570 -35.705  25.496  1.00  0.00           N  
ATOM   2160  CA  ASP A 664       6.249 -36.331  25.670  1.00  0.00           C  
ATOM   2161  C   ASP A 664       6.357 -37.840  25.939  1.00  0.00           C  
ATOM   2162  O   ASP A 664       5.547 -38.388  26.686  1.00  0.00           O  
ATOM   2163  CB  ASP A 664       5.337 -36.094  24.433  1.00  0.00           C  
ATOM   2164  CG  ASP A 664       4.728 -34.691  24.308  1.00  0.00           C  
ATOM   2165  OD1 ASP A 664       5.421 -33.705  24.634  1.00  0.00           O  
ATOM   2166  OD2 ASP A 664       3.527 -34.624  23.967  1.00  0.00           O1-
ATOM   2167  H   ASP A 664       7.750 -35.277  24.595  1.00  0.00           H  
ATOM   2168  HA  ASP A 664       5.775 -35.900  26.550  1.00  0.00           H  
ATOM   2169  HB2 ASP A 664       5.888 -36.305  23.516  1.00  0.00           H  
ATOM   2170  HB3 ASP A 664       4.506 -36.801  24.449  1.00  0.00           H  
ATOM   2171  N   LYS A 665       7.378 -38.488  25.356  1.00  0.00           N  
ATOM   2172  CA  LYS A 665       7.666 -39.908  25.491  1.00  0.00           C  
ATOM   2173  C   LYS A 665       8.576 -40.185  26.697  1.00  0.00           C  
ATOM   2174  O   LYS A 665       8.269 -41.100  27.451  1.00  0.00           O  
ATOM   2175  CB  LYS A 665       8.379 -40.379  24.212  1.00  0.00           C  
ATOM   2176  CG  LYS A 665       7.432 -40.415  23.004  1.00  0.00           C  
ATOM   2177  CD  LYS A 665       8.182 -40.599  21.680  1.00  0.00           C  
ATOM   2178  CE  LYS A 665       7.247 -40.489  20.472  1.00  0.00           C  
ATOM   2179  NZ  LYS A 665       7.998 -40.569  19.209  1.00  0.00           N1+
ATOM   2180  H   LYS A 665       7.993 -37.950  24.762  1.00  0.00           H  
ATOM   2181  HA  LYS A 665       6.739 -40.470  25.607  1.00  0.00           H  
ATOM   2182  HB2 LYS A 665       9.226 -39.726  23.996  1.00  0.00           H  
ATOM   2183  HB3 LYS A 665       8.797 -41.377  24.354  1.00  0.00           H  
ATOM   2184  HG2 LYS A 665       6.701 -41.214  23.134  1.00  0.00           H  
ATOM   2185  HG3 LYS A 665       6.859 -39.490  22.954  1.00  0.00           H  
ATOM   2186  HD2 LYS A 665       8.961 -39.839  21.600  1.00  0.00           H  
ATOM   2187  HD3 LYS A 665       8.690 -41.564  21.676  1.00  0.00           H  
ATOM   2188  HE2 LYS A 665       6.501 -41.284  20.493  1.00  0.00           H  
ATOM   2189  HE3 LYS A 665       6.708 -39.542  20.497  1.00  0.00           H  
ATOM   2190  HZ1 LYS A 665       8.670 -39.815  19.170  1.00  0.00           H  
ATOM   2191  HZ2 LYS A 665       8.483 -41.454  19.158  1.00  0.00           H  
ATOM   2192  HZ3 LYS A 665       7.360 -40.490  18.430  1.00  0.00           H  
ATOM   2193  N   TRP A 666       9.659 -39.413  26.914  1.00  0.00           N  
ATOM   2194  CA  TRP A 666      10.608 -39.603  28.024  1.00  0.00           C  
ATOM   2195  C   TRP A 666       9.975 -39.386  29.406  1.00  0.00           C  
ATOM   2196  O   TRP A 666      10.325 -40.090  30.355  1.00  0.00           O  
ATOM   2197  CB  TRP A 666      11.830 -38.672  27.860  1.00  0.00           C  
ATOM   2198  CG  TRP A 666      13.128 -39.375  27.607  1.00  0.00           C  
ATOM   2199  CD1 TRP A 666      13.572 -39.787  26.398  1.00  0.00           C  
ATOM   2200  CD2 TRP A 666      14.172 -39.736  28.563  1.00  0.00           C  
ATOM   2201  NE1 TRP A 666      14.812 -40.376  26.538  1.00  0.00           N  
ATOM   2202  CE2 TRP A 666      15.240 -40.361  27.850  1.00  0.00           C  
ATOM   2203  CE3 TRP A 666      14.334 -39.589  29.962  1.00  0.00           C  
ATOM   2204  CZ2 TRP A 666      16.412 -40.805  28.488  1.00  0.00           C  
ATOM   2205  CZ3 TRP A 666      15.509 -40.022  30.611  1.00  0.00           C  
ATOM   2206  CH2 TRP A 666      16.546 -40.630  29.877  1.00  0.00           C  
ATOM   2207  H   TRP A 666       9.869 -38.682  26.247  1.00  0.00           H  
ATOM   2208  HA  TRP A 666      10.947 -40.638  27.992  1.00  0.00           H  
ATOM   2209  HB2 TRP A 666      11.672 -37.959  27.055  1.00  0.00           H  
ATOM   2210  HB3 TRP A 666      11.981 -38.043  28.740  1.00  0.00           H  
ATOM   2211  HD1 TRP A 666      13.028 -39.660  25.473  1.00  0.00           H  
ATOM   2212  HE1 TRP A 666      15.329 -40.747  25.754  1.00  0.00           H  
ATOM   2213  HE3 TRP A 666      13.549 -39.126  30.541  1.00  0.00           H  
ATOM   2214  HZ2 TRP A 666      17.203 -41.270  27.918  1.00  0.00           H  
ATOM   2215  HZ3 TRP A 666      15.612 -39.887  31.678  1.00  0.00           H  
ATOM   2216  HH2 TRP A 666      17.443 -40.961  30.381  1.00  0.00           H  
ATOM   2217  N   ALA A 667       9.011 -38.455  29.494  1.00  0.00           N  
ATOM   2218  CA  ALA A 667       8.184 -38.224  30.669  1.00  0.00           C  
ATOM   2219  C   ALA A 667       7.215 -39.392  30.897  1.00  0.00           C  
ATOM   2220  O   ALA A 667       7.071 -39.811  32.039  1.00  0.00           O  
ATOM   2221  CB  ALA A 667       7.386 -36.925  30.481  1.00  0.00           C  
ATOM   2222  H   ALA A 667       8.799 -37.908  28.669  1.00  0.00           H  
ATOM   2223  HA  ALA A 667       8.830 -38.120  31.544  1.00  0.00           H  
ATOM   2224  HB1 ALA A 667       6.760 -36.716  31.350  1.00  0.00           H  
ATOM   2225  HB2 ALA A 667       8.053 -36.072  30.350  1.00  0.00           H  
ATOM   2226  HB3 ALA A 667       6.734 -36.971  29.607  1.00  0.00           H  
ATOM   2227  N   SER A 668       6.598 -39.949  29.834  1.00  0.00           N  
ATOM   2228  CA  SER A 668       5.693 -41.103  29.912  1.00  0.00           C  
ATOM   2229  C   SER A 668       6.417 -42.423  30.266  1.00  0.00           C  
ATOM   2230  O   SER A 668       5.809 -43.273  30.912  1.00  0.00           O  
ATOM   2231  CB  SER A 668       4.875 -41.229  28.603  1.00  0.00           C  
ATOM   2232  OG  SER A 668       5.533 -41.916  27.557  1.00  0.00           O  
ATOM   2233  H   SER A 668       6.777 -39.561  28.919  1.00  0.00           H  
ATOM   2234  HA  SER A 668       4.977 -40.886  30.705  1.00  0.00           H  
ATOM   2235  HB2 SER A 668       3.958 -41.780  28.810  1.00  0.00           H  
ATOM   2236  HB3 SER A 668       4.559 -40.247  28.251  1.00  0.00           H  
ATOM   2237  HG  SER A 668       6.364 -41.493  27.389  1.00  0.00           H  
ATOM   2238  N   LEU A 669       7.705 -42.574  29.893  1.00  0.00           N  
ATOM   2239  CA  LEU A 669       8.552 -43.728  30.207  1.00  0.00           C  
ATOM   2240  C   LEU A 669       8.938 -43.736  31.693  1.00  0.00           C  
ATOM   2241  O   LEU A 669       8.797 -44.767  32.349  1.00  0.00           O  
ATOM   2242  CB  LEU A 669       9.857 -43.686  29.369  1.00  0.00           C  
ATOM   2243  CG  LEU A 669       9.720 -44.071  27.879  1.00  0.00           C  
ATOM   2244  CD1 LEU A 669      11.031 -43.783  27.128  1.00  0.00           C  
ATOM   2245  CD2 LEU A 669       9.312 -45.539  27.680  1.00  0.00           C  
ATOM   2246  H   LEU A 669       8.123 -41.838  29.339  1.00  0.00           H  
ATOM   2247  HA  LEU A 669       8.000 -44.646  30.004  1.00  0.00           H  
ATOM   2248  HB2 LEU A 669      10.289 -42.687  29.440  1.00  0.00           H  
ATOM   2249  HB3 LEU A 669      10.600 -44.352  29.813  1.00  0.00           H  
ATOM   2250  HG  LEU A 669       8.940 -43.465  27.426  1.00  0.00           H  
ATOM   2251 HD11 LEU A 669      10.937 -44.019  26.068  1.00  0.00           H  
ATOM   2252 HD12 LEU A 669      11.312 -42.734  27.202  1.00  0.00           H  
ATOM   2253 HD13 LEU A 669      11.855 -44.375  27.528  1.00  0.00           H  
ATOM   2254 HD21 LEU A 669       9.277 -45.796  26.621  1.00  0.00           H  
ATOM   2255 HD22 LEU A 669      10.018 -46.216  28.161  1.00  0.00           H  
ATOM   2256 HD23 LEU A 669       8.322 -45.744  28.086  1.00  0.00           H  
ATOM   2257  N   TRP A 670       9.389 -42.589  32.231  1.00  0.00           N  
ATOM   2258  CA  TRP A 670       9.747 -42.432  33.641  1.00  0.00           C  
ATOM   2259  C   TRP A 670       8.524 -42.277  34.562  1.00  0.00           C  
ATOM   2260  O   TRP A 670       8.643 -42.603  35.740  1.00  0.00           O  
ATOM   2261  CB  TRP A 670      10.699 -41.232  33.804  1.00  0.00           C  
ATOM   2262  CG  TRP A 670      12.152 -41.578  33.650  1.00  0.00           C  
ATOM   2263  CD1 TRP A 670      12.776 -41.862  32.484  1.00  0.00           C  
ATOM   2264  CD2 TRP A 670      13.177 -41.692  34.688  1.00  0.00           C  
ATOM   2265  NE1 TRP A 670      14.105 -42.142  32.726  1.00  0.00           N  
ATOM   2266  CE2 TRP A 670      14.417 -42.031  34.065  1.00  0.00           C  
ATOM   2267  CE3 TRP A 670      13.189 -41.536  36.095  1.00  0.00           C  
ATOM   2268  CZ2 TRP A 670      15.610 -42.183  34.795  1.00  0.00           C  
ATOM   2269  CZ3 TRP A 670      14.378 -41.691  36.839  1.00  0.00           C  
ATOM   2270  CH2 TRP A 670      15.588 -42.008  36.191  1.00  0.00           C  
ATOM   2271  H   TRP A 670       9.483 -41.780  31.633  1.00  0.00           H  
ATOM   2272  HA  TRP A 670      10.269 -43.329  33.978  1.00  0.00           H  
ATOM   2273  HB2 TRP A 670      10.443 -40.439  33.101  1.00  0.00           H  
ATOM   2274  HB3 TRP A 670      10.593 -40.782  34.793  1.00  0.00           H  
ATOM   2275  HD1 TRP A 670      12.291 -41.869  31.518  1.00  0.00           H  
ATOM   2276  HE1 TRP A 670      14.754 -42.376  31.987  1.00  0.00           H  
ATOM   2277  HE3 TRP A 670      12.272 -41.286  36.608  1.00  0.00           H  
ATOM   2278  HZ2 TRP A 670      16.532 -42.433  34.291  1.00  0.00           H  
ATOM   2279  HZ3 TRP A 670      14.360 -41.562  37.911  1.00  0.00           H  
ATOM   2280  HH2 TRP A 670      16.496 -42.122  36.765  1.00  0.00           H  
ATOM   2281  N   ASN A 671       7.343 -41.888  34.039  1.00  0.00           N  
ATOM   2282  CA  ASN A 671       6.048 -42.016  34.724  1.00  0.00           C  
ATOM   2283  C   ASN A 671       5.611 -43.483  34.849  1.00  0.00           C  
ATOM   2284  O   ASN A 671       4.827 -43.801  35.740  1.00  0.00           O  
ATOM   2285  CB  ASN A 671       4.916 -41.271  33.961  1.00  0.00           C  
ATOM   2286  CG  ASN A 671       4.661 -39.840  34.438  1.00  0.00           C  
ATOM   2287  OD1 ASN A 671       4.394 -39.622  35.616  1.00  0.00           O  
ATOM   2288  ND2 ASN A 671       4.727 -38.859  33.536  1.00  0.00           N  
ATOM   2289  H   ASN A 671       7.325 -41.594  33.071  1.00  0.00           H  
ATOM   2290  HA  ASN A 671       6.142 -41.623  35.739  1.00  0.00           H  
ATOM   2291  HB2 ASN A 671       5.100 -41.296  32.890  1.00  0.00           H  
ATOM   2292  HB3 ASN A 671       3.957 -41.776  34.090  1.00  0.00           H  
ATOM   2293 HD21 ASN A 671       4.984 -39.070  32.582  1.00  0.00           H  
ATOM   2294 HD22 ASN A 671       4.547 -37.907  33.819  1.00  0.00           H  
ATOM   2295  N   TRP A 672       6.103 -44.368  33.966  1.00  0.00           N  
ATOM   2296  CA  TRP A 672       5.728 -45.773  33.931  1.00  0.00           C  
ATOM   2297  C   TRP A 672       6.437 -46.550  35.042  1.00  0.00           C  
ATOM   2298  O   TRP A 672       5.745 -47.144  35.859  1.00  0.00           O  
ATOM   2299  CB  TRP A 672       6.064 -46.374  32.548  1.00  0.00           C  
ATOM   2300  CG  TRP A 672       4.936 -47.120  31.910  1.00  0.00           C  
ATOM   2301  CD1 TRP A 672       3.705 -46.609  31.675  1.00  0.00           C  
ATOM   2302  CD2 TRP A 672       4.905 -48.490  31.410  1.00  0.00           C  
ATOM   2303  NE1 TRP A 672       2.915 -47.564  31.073  1.00  0.00           N  
ATOM   2304  CE2 TRP A 672       3.606 -48.740  30.870  1.00  0.00           C  
ATOM   2305  CE3 TRP A 672       5.842 -49.548  31.348  1.00  0.00           C  
ATOM   2306  CZ2 TRP A 672       3.259 -49.971  30.287  1.00  0.00           C  
ATOM   2307  CZ3 TRP A 672       5.505 -50.787  30.765  1.00  0.00           C  
ATOM   2308  CH2 TRP A 672       4.218 -50.998  30.232  1.00  0.00           C  
ATOM   2309  H   TRP A 672       6.744 -44.040  33.258  1.00  0.00           H  
ATOM   2310  HA  TRP A 672       4.652 -45.837  34.104  1.00  0.00           H  
ATOM   2311  HB2 TRP A 672       6.333 -45.590  31.843  1.00  0.00           H  
ATOM   2312  HB3 TRP A 672       6.937 -47.027  32.582  1.00  0.00           H  
ATOM   2313  HD1 TRP A 672       3.404 -45.603  31.925  1.00  0.00           H  
ATOM   2314  HE1 TRP A 672       1.955 -47.392  30.810  1.00  0.00           H  
ATOM   2315  HE3 TRP A 672       6.834 -49.402  31.749  1.00  0.00           H  
ATOM   2316  HZ2 TRP A 672       2.269 -50.127  29.884  1.00  0.00           H  
ATOM   2317  HZ3 TRP A 672       6.239 -51.578  30.726  1.00  0.00           H  
ATOM   2318  HH2 TRP A 672       3.967 -51.950  29.786  1.00  0.00           H  
ATOM   2319  N   PHE A 673       7.781 -46.491  35.122  1.00  0.00           N  
ATOM   2320  CA  PHE A 673       8.622 -47.216  36.094  1.00  0.00           C  
ATOM   2321  C   PHE A 673       8.256 -46.875  37.550  1.00  0.00           C  
ATOM   2322  O   PHE A 673       8.270 -47.737  38.428  1.00  0.00           O  
ATOM   2323  CB  PHE A 673      10.112 -46.867  35.857  1.00  0.00           C  
ATOM   2324  CG  PHE A 673      10.607 -46.862  34.418  1.00  0.00           C  
ATOM   2325  CD1 PHE A 673      10.156 -47.820  33.482  1.00  0.00           C  
ATOM   2326  CD2 PHE A 673      11.521 -45.868  34.006  1.00  0.00           C  
ATOM   2327  CE1 PHE A 673      10.589 -47.758  32.143  1.00  0.00           C  
ATOM   2328  CE2 PHE A 673      11.958 -45.810  32.670  1.00  0.00           C  
ATOM   2329  CZ  PHE A 673      11.486 -46.752  31.735  1.00  0.00           C  
ATOM   2330  H   PHE A 673       8.268 -45.953  34.417  1.00  0.00           H  
ATOM   2331  HA  PHE A 673       8.469 -48.285  35.937  1.00  0.00           H  
ATOM   2332  HB2 PHE A 673      10.317 -45.878  36.271  1.00  0.00           H  
ATOM   2333  HB3 PHE A 673      10.739 -47.559  36.421  1.00  0.00           H  
ATOM   2334  HD1 PHE A 673       9.464 -48.593  33.779  1.00  0.00           H  
ATOM   2335  HD2 PHE A 673      11.880 -45.131  34.710  1.00  0.00           H  
ATOM   2336  HE1 PHE A 673      10.229 -48.483  31.427  1.00  0.00           H  
ATOM   2337  HE2 PHE A 673      12.646 -45.038  32.359  1.00  0.00           H  
ATOM   2338  HZ  PHE A 673      11.814 -46.704  30.707  1.00  0.00           H  
ATOM   2339  N   ASN A 674       7.884 -45.602  37.748  1.00  0.00           N  
ATOM   2340  CA  ASN A 674       7.357 -44.952  38.936  1.00  0.00           C  
ATOM   2341  C   ASN A 674       6.065 -45.636  39.423  1.00  0.00           C  
ATOM   2342  O   ASN A 674       6.067 -46.238  40.494  1.00  0.00           O  
ATOM   2343  CB  ASN A 674       7.154 -43.479  38.517  1.00  0.00           C  
ATOM   2344  CG  ASN A 674       6.842 -42.507  39.643  1.00  0.00           C  
ATOM   2345  OD1 ASN A 674       5.753 -42.541  40.211  1.00  0.00           O  
ATOM   2346  ND2 ASN A 674       7.795 -41.623  39.946  1.00  0.00           N  
ATOM   2347  H   ASN A 674       7.921 -45.014  36.928  1.00  0.00           H  
ATOM   2348  HA  ASN A 674       8.112 -45.012  39.722  1.00  0.00           H  
ATOM   2349  HB2 ASN A 674       8.074 -43.132  38.050  1.00  0.00           H  
ATOM   2350  HB3 ASN A 674       6.379 -43.383  37.759  1.00  0.00           H  
ATOM   2351 HD21 ASN A 674       8.667 -41.632  39.438  1.00  0.00           H  
ATOM   2352 HD22 ASN A 674       7.633 -40.930  40.660  1.00  0.00           H  
ATOM   2353  N   ILE A 675       4.985 -45.564  38.626  1.00  0.00           N  
ATOM   2354  CA  ILE A 675       3.655 -46.112  38.921  1.00  0.00           C  
ATOM   2355  C   ILE A 675       3.639 -47.660  38.934  1.00  0.00           C  
ATOM   2356  O   ILE A 675       2.814 -48.243  39.638  1.00  0.00           O  
ATOM   2357  CB  ILE A 675       2.652 -45.525  37.877  1.00  0.00           C  
ATOM   2358  CG1 ILE A 675       2.513 -43.983  37.981  1.00  0.00           C  
ATOM   2359  CG2 ILE A 675       1.255 -46.185  37.865  1.00  0.00           C  
ATOM   2360  CD1 ILE A 675       1.813 -43.467  39.248  1.00  0.00           C  
ATOM   2361  H   ILE A 675       5.078 -45.063  37.753  1.00  0.00           H  
ATOM   2362  HA  ILE A 675       3.367 -45.790  39.923  1.00  0.00           H  
ATOM   2363  HB  ILE A 675       3.076 -45.723  36.891  1.00  0.00           H  
ATOM   2364 HG12 ILE A 675       3.493 -43.509  37.924  1.00  0.00           H  
ATOM   2365 HG13 ILE A 675       1.967 -43.618  37.111  1.00  0.00           H  
ATOM   2366 HG21 ILE A 675       0.579 -45.661  37.189  1.00  0.00           H  
ATOM   2367 HG22 ILE A 675       1.297 -47.219  37.523  1.00  0.00           H  
ATOM   2368 HG23 ILE A 675       0.802 -46.183  38.857  1.00  0.00           H  
ATOM   2369 HD11 ILE A 675       1.752 -42.379  39.233  1.00  0.00           H  
ATOM   2370 HD12 ILE A 675       0.796 -43.847  39.335  1.00  0.00           H  
ATOM   2371 HD13 ILE A 675       2.356 -43.746  40.151  1.00  0.00           H  
ATOM   2372  N   THR A 676       4.542 -48.318  38.182  1.00  0.00           N  
ATOM   2373  CA  THR A 676       4.598 -49.772  37.994  1.00  0.00           C  
ATOM   2374  C   THR A 676       5.199 -50.485  39.215  1.00  0.00           C  
ATOM   2375  O   THR A 676       4.649 -51.510  39.620  1.00  0.00           O  
ATOM   2376  CB  THR A 676       5.450 -50.098  36.735  1.00  0.00           C  
ATOM   2377  OG1 THR A 676       4.704 -49.729  35.592  1.00  0.00           O  
ATOM   2378  CG2 THR A 676       5.795 -51.586  36.523  1.00  0.00           C  
ATOM   2379  H   THR A 676       5.186 -47.763  37.634  1.00  0.00           H  
ATOM   2380  HA  THR A 676       3.585 -50.152  37.850  1.00  0.00           H  
ATOM   2381  HB  THR A 676       6.382 -49.532  36.749  1.00  0.00           H  
ATOM   2382 HG21 THR A 676       6.290 -51.738  35.563  1.00  0.00           H  
ATOM   2383 HG22 THR A 676       6.476 -51.962  37.288  1.00  0.00           H  
ATOM   2384 HG23 THR A 676       4.899 -52.207  36.536  1.00  0.00           H  
ATOM   2385  HG1 THR A 676       4.628 -48.785  35.584  1.00  0.00           H  
ATOM   2386  N   ASN A 677       6.311 -49.980  39.787  1.00  0.00           N  
ATOM   2387  CA  ASN A 677       6.997 -50.616  40.920  1.00  0.00           C  
ATOM   2388  C   ASN A 677       6.092 -50.545  42.164  1.00  0.00           C  
ATOM   2389  O   ASN A 677       5.761 -51.589  42.719  1.00  0.00           O  
ATOM   2390  CB  ASN A 677       8.368 -49.933  41.167  1.00  0.00           C  
ATOM   2391  CG  ASN A 677       9.444 -50.856  41.764  1.00  0.00           C  
ATOM   2392  OD1 ASN A 677      10.615 -50.740  41.411  1.00  0.00           O  
ATOM   2393  ND2 ASN A 677       9.082 -51.755  42.682  1.00  0.00           N  
ATOM   2394  H   ASN A 677       6.714 -49.133  39.408  1.00  0.00           H  
ATOM   2395  HA  ASN A 677       7.155 -51.662  40.649  1.00  0.00           H  
ATOM   2396  HB2 ASN A 677       8.767 -49.587  40.213  1.00  0.00           H  
ATOM   2397  HB3 ASN A 677       8.274 -49.041  41.787  1.00  0.00           H  
ATOM   2398 HD21 ASN A 677       8.116 -51.833  42.970  1.00  0.00           H  
ATOM   2399 HD22 ASN A 677       9.782 -52.360  43.087  1.00  0.00           H  
ATOM   2400  N   TRP A 678       5.639 -49.330  42.514  1.00  0.00           N  
ATOM   2401  CA  TRP A 678       4.549 -49.003  43.433  1.00  0.00           C  
ATOM   2402  C   TRP A 678       4.194 -47.529  43.247  1.00  0.00           C  
ATOM   2403  O   TRP A 678       5.096 -46.691  43.188  1.00  0.00           O  
ATOM   2404  CB  TRP A 678       4.902 -49.223  44.920  1.00  0.00           C  
ATOM   2405  CG  TRP A 678       5.093 -50.617  45.425  1.00  0.00           C  
ATOM   2406  CD1 TRP A 678       4.110 -51.496  45.723  1.00  0.00           C  
ATOM   2407  CD2 TRP A 678       6.347 -51.292  45.735  1.00  0.00           C  
ATOM   2408  NE1 TRP A 678       4.669 -52.670  46.186  1.00  0.00           N  
ATOM   2409  CE2 TRP A 678       6.048 -52.602  46.215  1.00  0.00           C  
ATOM   2410  CE3 TRP A 678       7.712 -50.928  45.658  1.00  0.00           C  
ATOM   2411  CZ2 TRP A 678       7.053 -53.507  46.598  1.00  0.00           C  
ATOM   2412  CZ3 TRP A 678       8.729 -51.826  46.040  1.00  0.00           C  
ATOM   2413  CH2 TRP A 678       8.401 -53.114  46.508  1.00  0.00           C  
ATOM   2414  H   TRP A 678       5.989 -48.546  41.980  1.00  0.00           H  
ATOM   2415  HA  TRP A 678       3.681 -49.609  43.168  1.00  0.00           H  
ATOM   2416  HB2 TRP A 678       5.802 -48.658  45.163  1.00  0.00           H  
ATOM   2417  HB3 TRP A 678       4.114 -48.791  45.540  1.00  0.00           H  
ATOM   2418  HD1 TRP A 678       3.055 -51.292  45.614  1.00  0.00           H  
ATOM   2419  HE1 TRP A 678       4.113 -53.466  46.460  1.00  0.00           H  
ATOM   2420  HE3 TRP A 678       7.979 -49.946  45.296  1.00  0.00           H  
ATOM   2421  HZ2 TRP A 678       6.794 -54.492  46.958  1.00  0.00           H  
ATOM   2422  HZ3 TRP A 678       9.764 -51.526  45.971  1.00  0.00           H  
ATOM   2423  HH2 TRP A 678       9.184 -53.799  46.798  1.00  0.00           H  
ATOM   2424  N   LEU A 679       2.894 -47.200  43.292  1.00  0.00           N  
ATOM   2425  CA  LEU A 679       2.450 -45.840  43.581  1.00  0.00           C  
ATOM   2426  C   LEU A 679       2.325 -45.717  45.111  1.00  0.00           C  
ATOM   2427  O   LEU A 679       1.499 -46.373  45.746  1.00  0.00           O  
ATOM   2428  CB  LEU A 679       1.128 -45.526  42.833  1.00  0.00           C  
ATOM   2429  CG  LEU A 679      -0.134 -46.363  43.160  1.00  0.00           C  
ATOM   2430  CD1 LEU A 679      -1.125 -45.582  44.045  1.00  0.00           C  
ATOM   2431  CD2 LEU A 679      -0.838 -46.821  41.873  1.00  0.00           C  
ATOM   2432  H   LEU A 679       2.204 -47.935  43.347  1.00  0.00           H  
ATOM   2433  HA  LEU A 679       3.185 -45.116  43.224  1.00  0.00           H  
ATOM   2434  HB2 LEU A 679       0.900 -44.466  42.958  1.00  0.00           H  
ATOM   2435  HB3 LEU A 679       1.349 -45.622  41.768  1.00  0.00           H  
ATOM   2436  HG  LEU A 679       0.160 -47.268  43.691  1.00  0.00           H  
ATOM   2437 HD11 LEU A 679      -1.975 -46.206  44.323  1.00  0.00           H  
ATOM   2438 HD12 LEU A 679      -0.665 -45.230  44.967  1.00  0.00           H  
ATOM   2439 HD13 LEU A 679      -1.515 -44.708  43.523  1.00  0.00           H  
ATOM   2440 HD21 LEU A 679      -1.717 -47.426  42.099  1.00  0.00           H  
ATOM   2441 HD22 LEU A 679      -1.164 -45.971  41.273  1.00  0.00           H  
ATOM   2442 HD23 LEU A 679      -0.174 -47.429  41.257  1.00  0.00           H  
ATOM   2443  N   TRP A 680       3.197 -44.884  45.693  1.00  0.00           N  
ATOM   2444  CA  TRP A 680       3.102 -44.373  47.055  1.00  0.00           C  
ATOM   2445  C   TRP A 680       2.843 -42.867  46.918  1.00  0.00           C  
ATOM   2446  O   TRP A 680       3.565 -42.194  46.177  1.00  0.00           O  
ATOM   2447  CB  TRP A 680       4.436 -44.571  47.813  1.00  0.00           C  
ATOM   2448  CG  TRP A 680       5.113 -45.911  47.766  1.00  0.00           C  
ATOM   2449  CD1 TRP A 680       6.351 -46.127  47.267  1.00  0.00           C  
ATOM   2450  CD2 TRP A 680       4.661 -47.205  48.281  1.00  0.00           C  
ATOM   2451  NE1 TRP A 680       6.712 -47.442  47.466  1.00  0.00           N  
ATOM   2452  CE2 TRP A 680       5.719 -48.151  48.107  1.00  0.00           C  
ATOM   2453  CE3 TRP A 680       3.476 -47.680  48.891  1.00  0.00           C  
ATOM   2454  CZ2 TRP A 680       5.619 -49.483  48.542  1.00  0.00           C  
ATOM   2455  CZ3 TRP A 680       3.356 -49.022  49.311  1.00  0.00           C  
ATOM   2456  CH2 TRP A 680       4.426 -49.922  49.142  1.00  0.00           C  
ATOM   2457  H   TRP A 680       3.878 -44.434  45.100  1.00  0.00           H  
ATOM   2458  HA  TRP A 680       2.291 -44.853  47.606  1.00  0.00           H  
ATOM   2459  HB2 TRP A 680       5.173 -43.844  47.465  1.00  0.00           H  
ATOM   2460  HB3 TRP A 680       4.280 -44.339  48.866  1.00  0.00           H  
ATOM   2461  HD1 TRP A 680       6.972 -45.364  46.821  1.00  0.00           H  
ATOM   2462  HE1 TRP A 680       7.611 -47.810  47.188  1.00  0.00           H  
ATOM   2463  HE3 TRP A 680       2.648 -47.002  49.039  1.00  0.00           H  
ATOM   2464  HZ2 TRP A 680       6.442 -50.169  48.402  1.00  0.00           H  
ATOM   2465  HZ3 TRP A 680       2.439 -49.359  49.771  1.00  0.00           H  
ATOM   2466  HH2 TRP A 680       4.329 -50.947  49.468  1.00  0.00           H  
ATOM   2467  N   TYR A 681       1.835 -42.353  47.641  1.00  0.00           N  
ATOM   2468  CA  TYR A 681       1.509 -40.932  47.808  1.00  0.00           C  
ATOM   2469  C   TYR A 681       0.863 -40.361  46.533  1.00  0.00           C  
ATOM   2470  O   TYR A 681       1.530 -39.559  45.842  1.00  0.00           O  
ATOM   2471  CB  TYR A 681       2.693 -40.096  48.376  1.00  0.00           C  
ATOM   2472  CG  TYR A 681       3.012 -40.295  49.855  1.00  0.00           C  
ATOM   2473  CD1 TYR A 681       3.301 -41.575  50.380  1.00  0.00           C  
ATOM   2474  CD2 TYR A 681       3.040 -39.179  50.720  1.00  0.00           C  
ATOM   2475  CE1 TYR A 681       3.593 -41.739  51.748  1.00  0.00           C  
ATOM   2476  CE2 TYR A 681       3.341 -39.340  52.087  1.00  0.00           C  
ATOM   2477  CZ  TYR A 681       3.613 -40.622  52.603  1.00  0.00           C  
ATOM   2478  OH  TYR A 681       3.898 -40.784  53.927  1.00  0.00           O  
ATOM   2479  OXT TYR A 681      -0.292 -40.756  46.261  1.00  0.00           O1-
ATOM   2480  H   TYR A 681       1.273 -42.998  48.177  1.00  0.00           H  
ATOM   2481  HA  TYR A 681       0.718 -40.898  48.558  1.00  0.00           H  
ATOM   2482  HB2 TYR A 681       3.607 -40.251  47.804  1.00  0.00           H  
ATOM   2483  HB3 TYR A 681       2.460 -39.039  48.240  1.00  0.00           H  
ATOM   2484  HD1 TYR A 681       3.307 -42.444  49.745  1.00  0.00           H  
ATOM   2485  HD2 TYR A 681       2.830 -38.190  50.340  1.00  0.00           H  
ATOM   2486  HE1 TYR A 681       3.808 -42.724  52.137  1.00  0.00           H  
ATOM   2487  HE2 TYR A 681       3.357 -38.477  52.736  1.00  0.00           H  
ATOM   2488  HH  TYR A 681       3.883 -39.973  54.413  1.00  0.00           H  
TER    2489      TYR A 681
ATOM   2490  N   GLY B 531      24.928 -38.301  40.305  1.00  0.00           N1+
ATOM   2491  CA  GLY B 531      24.081 -37.705  39.264  1.00  0.00           C  
ATOM   2492  C   GLY B 531      22.753 -38.428  39.122  1.00  0.00           C  
ATOM   2493  O   GLY B 531      22.720 -39.589  38.721  1.00  0.00           O  
ATOM   2494  H1  GLY B 531      25.815 -37.818  40.335  1.00  0.00           H  
ATOM   2495  H2  GLY B 531      24.468 -38.225  41.201  1.00  0.00           H  
ATOM   2496  H3  GLY B 531      25.076 -39.277  40.085  1.00  0.00           H  
ATOM   2497  HA2 GLY B 531      23.893 -36.662  39.494  1.00  0.00           H  
ATOM   2498  HA3 GLY B 531      24.609 -37.743  38.310  1.00  0.00           H  
ATOM   2499  N   ALA B 532      21.659 -37.700  39.386  1.00  0.00           N  
ATOM   2500  CA  ALA B 532      20.318 -38.045  38.932  1.00  0.00           C  
ATOM   2501  C   ALA B 532      20.161 -37.516  37.499  1.00  0.00           C  
ATOM   2502  O   ALA B 532      20.794 -36.525  37.122  1.00  0.00           O  
ATOM   2503  CB  ALA B 532      19.301 -37.323  39.833  1.00  0.00           C  
ATOM   2504  H   ALA B 532      21.784 -36.754  39.715  1.00  0.00           H  
ATOM   2505  HA  ALA B 532      20.153 -39.123  38.964  1.00  0.00           H  
ATOM   2506  HB1 ALA B 532      18.277 -37.505  39.506  1.00  0.00           H  
ATOM   2507  HB2 ALA B 532      19.380 -37.675  40.863  1.00  0.00           H  
ATOM   2508  HB3 ALA B 532      19.464 -36.245  39.845  1.00  0.00           H  
ATOM   2509  N   ALA B 533      19.276 -38.152  36.712  1.00  0.00           N  
ATOM   2510  CA  ALA B 533      18.919 -37.758  35.343  1.00  0.00           C  
ATOM   2511  C   ALA B 533      18.162 -36.411  35.256  1.00  0.00           C  
ATOM   2512  O   ALA B 533      17.816 -35.974  34.160  1.00  0.00           O  
ATOM   2513  CB  ALA B 533      18.068 -38.880  34.724  1.00  0.00           C  
ATOM   2514  H   ALA B 533      18.800 -38.957  37.092  1.00  0.00           H  
ATOM   2515  HA  ALA B 533      19.838 -37.658  34.763  1.00  0.00           H  
ATOM   2516  HB1 ALA B 533      17.812 -38.663  33.686  1.00  0.00           H  
ATOM   2517  HB2 ALA B 533      18.606 -39.829  34.730  1.00  0.00           H  
ATOM   2518  HB3 ALA B 533      17.135 -39.026  35.272  1.00  0.00           H  
ATOM   2519  N   SER B 534      17.949 -35.743  36.404  1.00  0.00           N  
ATOM   2520  CA  SER B 534      17.434 -34.391  36.591  1.00  0.00           C  
ATOM   2521  C   SER B 534      18.220 -33.309  35.832  1.00  0.00           C  
ATOM   2522  O   SER B 534      17.610 -32.362  35.342  1.00  0.00           O  
ATOM   2523  CB  SER B 534      17.388 -34.096  38.106  1.00  0.00           C  
ATOM   2524  OG  SER B 534      18.681 -33.959  38.672  1.00  0.00           O  
ATOM   2525  H   SER B 534      18.288 -36.189  37.244  1.00  0.00           H  
ATOM   2526  HA  SER B 534      16.410 -34.388  36.211  1.00  0.00           H  
ATOM   2527  HB2 SER B 534      16.842 -33.168  38.284  1.00  0.00           H  
ATOM   2528  HB3 SER B 534      16.847 -34.881  38.636  1.00  0.00           H  
ATOM   2529  HG  SER B 534      18.588 -33.712  39.580  1.00  0.00           H  
ATOM   2530  N   MET B 535      19.552 -33.451  35.702  1.00  0.00           N  
ATOM   2531  CA  MET B 535      20.386 -32.502  34.966  1.00  0.00           C  
ATOM   2532  C   MET B 535      20.234 -32.695  33.451  1.00  0.00           C  
ATOM   2533  O   MET B 535      20.285 -31.703  32.735  1.00  0.00           O  
ATOM   2534  CB  MET B 535      21.870 -32.656  35.355  1.00  0.00           C  
ATOM   2535  CG  MET B 535      22.162 -32.426  36.851  1.00  0.00           C  
ATOM   2536  SD  MET B 535      21.542 -30.881  37.589  1.00  0.00           S  
ATOM   2537  CE  MET B 535      22.561 -29.636  36.758  1.00  0.00           C  
ATOM   2538  H   MET B 535      20.001 -34.246  36.136  1.00  0.00           H  
ATOM   2539  HA  MET B 535      20.069 -31.486  35.205  1.00  0.00           H  
ATOM   2540  HB2 MET B 535      22.232 -33.646  35.074  1.00  0.00           H  
ATOM   2541  HB3 MET B 535      22.458 -31.947  34.772  1.00  0.00           H  
ATOM   2542  HG2 MET B 535      21.732 -33.247  37.425  1.00  0.00           H  
ATOM   2543  HG3 MET B 535      23.237 -32.475  37.022  1.00  0.00           H  
ATOM   2544  HE1 MET B 535      23.615 -29.821  36.958  1.00  0.00           H  
ATOM   2545  HE2 MET B 535      22.314 -28.640  37.125  1.00  0.00           H  
ATOM   2546  HE3 MET B 535      22.392 -29.657  35.682  1.00  0.00           H  
ATOM   2547  N   THR B 536      19.969 -33.923  32.967  1.00  0.00           N  
ATOM   2548  CA  THR B 536      19.672 -34.223  31.559  1.00  0.00           C  
ATOM   2549  C   THR B 536      18.241 -33.764  31.190  1.00  0.00           C  
ATOM   2550  O   THR B 536      17.987 -33.441  30.031  1.00  0.00           O  
ATOM   2551  CB  THR B 536      19.820 -35.749  31.321  1.00  0.00           C  
ATOM   2552  OG1 THR B 536      21.140 -36.134  31.655  1.00  0.00           O  
ATOM   2553  CG2 THR B 536      19.603 -36.187  29.859  1.00  0.00           C  
ATOM   2554  H   THR B 536      19.932 -34.696  33.615  1.00  0.00           H  
ATOM   2555  HA  THR B 536      20.389 -33.702  30.925  1.00  0.00           H  
ATOM   2556  HB  THR B 536      19.137 -36.306  31.962  1.00  0.00           H  
ATOM   2557 HG21 THR B 536      19.816 -37.249  29.733  1.00  0.00           H  
ATOM   2558 HG22 THR B 536      18.573 -36.034  29.539  1.00  0.00           H  
ATOM   2559 HG23 THR B 536      20.251 -35.634  29.178  1.00  0.00           H  
ATOM   2560  HG1 THR B 536      21.227 -37.065  31.516  1.00  0.00           H  
ATOM   2561  N   LEU B 537      17.324 -33.690  32.171  1.00  0.00           N  
ATOM   2562  CA  LEU B 537      15.951 -33.215  32.010  1.00  0.00           C  
ATOM   2563  C   LEU B 537      15.918 -31.676  31.934  1.00  0.00           C  
ATOM   2564  O   LEU B 537      15.270 -31.127  31.043  1.00  0.00           O  
ATOM   2565  CB  LEU B 537      15.135 -33.702  33.234  1.00  0.00           C  
ATOM   2566  CG  LEU B 537      13.611 -33.456  33.173  1.00  0.00           C  
ATOM   2567  CD1 LEU B 537      12.921 -34.372  32.150  1.00  0.00           C  
ATOM   2568  CD2 LEU B 537      12.979 -33.632  34.563  1.00  0.00           C  
ATOM   2569  H   LEU B 537      17.601 -33.988  33.096  1.00  0.00           H  
ATOM   2570  HA  LEU B 537      15.536 -33.635  31.093  1.00  0.00           H  
ATOM   2571  HB2 LEU B 537      15.307 -34.769  33.381  1.00  0.00           H  
ATOM   2572  HB3 LEU B 537      15.525 -33.226  34.133  1.00  0.00           H  
ATOM   2573  HG  LEU B 537      13.425 -32.423  32.876  1.00  0.00           H  
ATOM   2574 HD11 LEU B 537      11.845 -34.196  32.128  1.00  0.00           H  
ATOM   2575 HD12 LEU B 537      13.294 -34.199  31.140  1.00  0.00           H  
ATOM   2576 HD13 LEU B 537      13.079 -35.425  32.388  1.00  0.00           H  
ATOM   2577 HD21 LEU B 537      11.905 -33.444  34.532  1.00  0.00           H  
ATOM   2578 HD22 LEU B 537      13.129 -34.643  34.941  1.00  0.00           H  
ATOM   2579 HD23 LEU B 537      13.412 -32.937  35.284  1.00  0.00           H  
ATOM   2580  N   THR B 538      16.616 -30.987  32.855  1.00  0.00           N  
ATOM   2581  CA  THR B 538      16.597 -29.528  32.987  1.00  0.00           C  
ATOM   2582  C   THR B 538      17.602 -28.820  32.058  1.00  0.00           C  
ATOM   2583  O   THR B 538      17.365 -27.654  31.746  1.00  0.00           O  
ATOM   2584  CB  THR B 538      16.859 -29.113  34.458  1.00  0.00           C  
ATOM   2585  OG1 THR B 538      18.127 -29.532  34.923  1.00  0.00           O  
ATOM   2586  CG2 THR B 538      15.758 -29.581  35.425  1.00  0.00           C  
ATOM   2587  H   THR B 538      17.129 -31.509  33.553  1.00  0.00           H  
ATOM   2588  HA  THR B 538      15.602 -29.171  32.719  1.00  0.00           H  
ATOM   2589  HB  THR B 538      16.872 -28.023  34.504  1.00  0.00           H  
ATOM   2590 HG21 THR B 538      15.961 -29.244  36.441  1.00  0.00           H  
ATOM   2591 HG22 THR B 538      14.789 -29.176  35.133  1.00  0.00           H  
ATOM   2592 HG23 THR B 538      15.662 -30.666  35.449  1.00  0.00           H  
ATOM   2593  HG1 THR B 538      18.108 -30.472  35.044  1.00  0.00           H  
ATOM   2594  N   VAL B 539      18.664 -29.489  31.562  1.00  0.00           N  
ATOM   2595  CA  VAL B 539      19.545 -28.932  30.524  1.00  0.00           C  
ATOM   2596  C   VAL B 539      18.810 -28.883  29.171  1.00  0.00           C  
ATOM   2597  O   VAL B 539      19.063 -27.971  28.394  1.00  0.00           O  
ATOM   2598  CB  VAL B 539      20.879 -29.729  30.412  1.00  0.00           C  
ATOM   2599  CG1 VAL B 539      20.752 -31.107  29.733  1.00  0.00           C  
ATOM   2600  CG2 VAL B 539      21.995 -28.928  29.727  1.00  0.00           C  
ATOM   2601  H   VAL B 539      18.842 -30.435  31.873  1.00  0.00           H  
ATOM   2602  HA  VAL B 539      19.790 -27.909  30.817  1.00  0.00           H  
ATOM   2603  HB  VAL B 539      21.238 -29.882  31.429  1.00  0.00           H  
ATOM   2604 HG11 VAL B 539      21.635 -31.719  29.919  1.00  0.00           H  
ATOM   2605 HG12 VAL B 539      19.886 -31.643  30.109  1.00  0.00           H  
ATOM   2606 HG13 VAL B 539      20.635 -31.020  28.652  1.00  0.00           H  
ATOM   2607 HG21 VAL B 539      22.942 -29.468  29.764  1.00  0.00           H  
ATOM   2608 HG22 VAL B 539      21.767 -28.743  28.677  1.00  0.00           H  
ATOM   2609 HG23 VAL B 539      22.152 -27.968  30.219  1.00  0.00           H  
ATOM   2610  N   GLN B 540      17.872 -29.814  28.914  1.00  0.00           N  
ATOM   2611  CA  GLN B 540      17.042 -29.840  27.711  1.00  0.00           C  
ATOM   2612  C   GLN B 540      15.865 -28.857  27.809  1.00  0.00           C  
ATOM   2613  O   GLN B 540      15.456 -28.319  26.781  1.00  0.00           O  
ATOM   2614  CB  GLN B 540      16.478 -31.264  27.514  1.00  0.00           C  
ATOM   2615  CG  GLN B 540      17.528 -32.314  27.090  1.00  0.00           C  
ATOM   2616  CD  GLN B 540      17.957 -32.228  25.620  1.00  0.00           C  
ATOM   2617  OE1 GLN B 540      18.118 -31.147  25.059  1.00  0.00           O  
ATOM   2618  NE2 GLN B 540      18.148 -33.384  24.982  1.00  0.00           N  
ATOM   2619  H   GLN B 540      17.711 -30.535  29.603  1.00  0.00           H  
ATOM   2620  HA  GLN B 540      17.645 -29.543  26.855  1.00  0.00           H  
ATOM   2621  HB2 GLN B 540      16.003 -31.597  28.438  1.00  0.00           H  
ATOM   2622  HB3 GLN B 540      15.682 -31.254  26.767  1.00  0.00           H  
ATOM   2623  HG2 GLN B 540      18.419 -32.237  27.712  1.00  0.00           H  
ATOM   2624  HG3 GLN B 540      17.115 -33.307  27.274  1.00  0.00           H  
ATOM   2625 HE21 GLN B 540      18.423 -33.375  24.011  1.00  0.00           H  
ATOM   2626 HE22 GLN B 540      18.003 -34.259  25.462  1.00  0.00           H  
ATOM   2627  N   ALA B 541      15.366 -28.566  29.024  1.00  0.00           N  
ATOM   2628  CA  ALA B 541      14.377 -27.515  29.275  1.00  0.00           C  
ATOM   2629  C   ALA B 541      15.004 -26.121  29.107  1.00  0.00           C  
ATOM   2630  O   ALA B 541      14.349 -25.218  28.593  1.00  0.00           O  
ATOM   2631  CB  ALA B 541      13.841 -27.657  30.708  1.00  0.00           C  
ATOM   2632  H   ALA B 541      15.734 -29.060  29.824  1.00  0.00           H  
ATOM   2633  HA  ALA B 541      13.550 -27.625  28.571  1.00  0.00           H  
ATOM   2634  HB1 ALA B 541      13.037 -26.945  30.896  1.00  0.00           H  
ATOM   2635  HB2 ALA B 541      13.438 -28.656  30.878  1.00  0.00           H  
ATOM   2636  HB3 ALA B 541      14.617 -27.480  31.452  1.00  0.00           H  
ATOM   2637  N   ARG B 542      16.287 -25.970  29.476  1.00  0.00           N  
ATOM   2638  CA  ARG B 542      17.099 -24.771  29.299  1.00  0.00           C  
ATOM   2639  C   ARG B 542      17.421 -24.526  27.809  1.00  0.00           C  
ATOM   2640  O   ARG B 542      17.375 -23.377  27.375  1.00  0.00           O  
ATOM   2641  CB  ARG B 542      18.396 -24.975  30.105  1.00  0.00           C  
ATOM   2642  CG  ARG B 542      19.355 -23.778  30.145  1.00  0.00           C  
ATOM   2643  CD  ARG B 542      20.801 -24.219  30.406  1.00  0.00           C  
ATOM   2644  NE  ARG B 542      21.631 -23.905  29.240  1.00  0.00           N  
ATOM   2645  CZ  ARG B 542      22.023 -24.719  28.250  1.00  0.00           C  
ATOM   2646  NH1 ARG B 542      21.689 -26.013  28.236  1.00  0.00           N  
ATOM   2647  NH2 ARG B 542      22.752 -24.219  27.245  1.00  0.00           N1+
ATOM   2648  H   ARG B 542      16.744 -26.765  29.902  1.00  0.00           H  
ATOM   2649  HA  ARG B 542      16.555 -23.911  29.696  1.00  0.00           H  
ATOM   2650  HB2 ARG B 542      18.155 -25.244  31.134  1.00  0.00           H  
ATOM   2651  HB3 ARG B 542      18.922 -25.833  29.692  1.00  0.00           H  
ATOM   2652  HG2 ARG B 542      19.311 -23.205  29.219  1.00  0.00           H  
ATOM   2653  HG3 ARG B 542      19.029 -23.082  30.914  1.00  0.00           H  
ATOM   2654  HD2 ARG B 542      21.192 -23.658  31.254  1.00  0.00           H  
ATOM   2655  HD3 ARG B 542      20.887 -25.270  30.682  1.00  0.00           H  
ATOM   2656  HE  ARG B 542      21.844 -22.912  29.139  1.00  0.00           H  
ATOM   2657 HH11 ARG B 542      21.980 -26.602  27.468  1.00  0.00           H  
ATOM   2658 HH12 ARG B 542      21.110 -26.397  28.967  1.00  0.00           H  
ATOM   2659 HH21 ARG B 542      23.021 -24.803  26.465  1.00  0.00           H  
ATOM   2660 HH22 ARG B 542      23.028 -23.240  27.254  1.00  0.00           H  
ATOM   2661  N   GLN B 543      17.692 -25.589  27.024  1.00  0.00           N  
ATOM   2662  CA  GLN B 543      17.925 -25.524  25.575  1.00  0.00           C  
ATOM   2663  C   GLN B 543      16.642 -25.212  24.789  1.00  0.00           C  
ATOM   2664  O   GLN B 543      16.719 -24.597  23.727  1.00  0.00           O  
ATOM   2665  CB  GLN B 543      18.467 -26.878  25.051  1.00  0.00           C  
ATOM   2666  CG  GLN B 543      19.941 -27.170  25.392  1.00  0.00           C  
ATOM   2667  CD  GLN B 543      21.002 -26.319  24.686  1.00  0.00           C  
ATOM   2668  OE1 GLN B 543      22.173 -26.398  25.051  1.00  0.00           O  
ATOM   2669  NE2 GLN B 543      20.628 -25.495  23.704  1.00  0.00           N  
ATOM   2670  H   GLN B 543      17.726 -26.503  27.455  1.00  0.00           H  
ATOM   2671  HA  GLN B 543      18.644 -24.728  25.378  1.00  0.00           H  
ATOM   2672  HB2 GLN B 543      17.849 -27.685  25.446  1.00  0.00           H  
ATOM   2673  HB3 GLN B 543      18.349 -26.947  23.967  1.00  0.00           H  
ATOM   2674  HG2 GLN B 543      20.098 -27.046  26.455  1.00  0.00           H  
ATOM   2675  HG3 GLN B 543      20.156 -28.216  25.171  1.00  0.00           H  
ATOM   2676 HE21 GLN B 543      21.320 -24.920  23.244  1.00  0.00           H  
ATOM   2677 HE22 GLN B 543      19.659 -25.440  23.427  1.00  0.00           H  
ATOM   2678  N   LEU B 544      15.472 -25.614  25.305  1.00  0.00           N  
ATOM   2679  CA  LEU B 544      14.172 -25.358  24.694  1.00  0.00           C  
ATOM   2680  C   LEU B 544      13.748 -23.901  24.934  1.00  0.00           C  
ATOM   2681  O   LEU B 544      13.282 -23.249  24.002  1.00  0.00           O  
ATOM   2682  CB  LEU B 544      13.166 -26.356  25.304  1.00  0.00           C  
ATOM   2683  CG  LEU B 544      11.717 -26.315  24.773  1.00  0.00           C  
ATOM   2684  CD1 LEU B 544      11.612 -26.252  23.239  1.00  0.00           C  
ATOM   2685  CD2 LEU B 544      10.960 -27.551  25.280  1.00  0.00           C  
ATOM   2686  H   LEU B 544      15.483 -26.145  26.166  1.00  0.00           H  
ATOM   2687  HA  LEU B 544      14.251 -25.537  23.620  1.00  0.00           H  
ATOM   2688  HB2 LEU B 544      13.556 -27.359  25.125  1.00  0.00           H  
ATOM   2689  HB3 LEU B 544      13.143 -26.242  26.389  1.00  0.00           H  
ATOM   2690  HG  LEU B 544      11.236 -25.424  25.171  1.00  0.00           H  
ATOM   2691 HD11 LEU B 544      10.570 -26.292  22.919  1.00  0.00           H  
ATOM   2692 HD12 LEU B 544      12.030 -25.331  22.833  1.00  0.00           H  
ATOM   2693 HD13 LEU B 544      12.132 -27.089  22.770  1.00  0.00           H  
ATOM   2694 HD21 LEU B 544       9.899 -27.499  25.041  1.00  0.00           H  
ATOM   2695 HD22 LEU B 544      11.348 -28.459  24.816  1.00  0.00           H  
ATOM   2696 HD23 LEU B 544      11.066 -27.683  26.353  1.00  0.00           H  
ATOM   2697  N   LEU B 545      13.991 -23.364  26.142  1.00  0.00           N  
ATOM   2698  CA  LEU B 545      13.781 -21.958  26.482  1.00  0.00           C  
ATOM   2699  C   LEU B 545      14.780 -21.033  25.759  1.00  0.00           C  
ATOM   2700  O   LEU B 545      14.404 -19.913  25.429  1.00  0.00           O  
ATOM   2701  CB  LEU B 545      13.881 -21.784  28.013  1.00  0.00           C  
ATOM   2702  CG  LEU B 545      12.724 -22.466  28.784  1.00  0.00           C  
ATOM   2703  CD1 LEU B 545      13.074 -22.746  30.253  1.00  0.00           C  
ATOM   2704  CD2 LEU B 545      11.422 -21.662  28.693  1.00  0.00           C  
ATOM   2705  H   LEU B 545      14.376 -23.961  26.862  1.00  0.00           H  
ATOM   2706  HA  LEU B 545      12.781 -21.669  26.157  1.00  0.00           H  
ATOM   2707  HB2 LEU B 545      14.839 -22.181  28.351  1.00  0.00           H  
ATOM   2708  HB3 LEU B 545      13.893 -20.723  28.261  1.00  0.00           H  
ATOM   2709  HG  LEU B 545      12.528 -23.437  28.330  1.00  0.00           H  
ATOM   2710 HD11 LEU B 545      13.068 -21.838  30.846  1.00  0.00           H  
ATOM   2711 HD12 LEU B 545      12.341 -23.420  30.698  1.00  0.00           H  
ATOM   2712 HD13 LEU B 545      14.053 -23.215  30.357  1.00  0.00           H  
ATOM   2713 HD21 LEU B 545      10.666 -22.090  29.346  1.00  0.00           H  
ATOM   2714 HD22 LEU B 545      11.567 -20.632  29.006  1.00  0.00           H  
ATOM   2715 HD23 LEU B 545      11.021 -21.650  27.679  1.00  0.00           H  
ATOM   2716  N   SER B 546      16.002 -21.506  25.435  1.00  0.00           N  
ATOM   2717  CA  SER B 546      16.972 -20.794  24.591  1.00  0.00           C  
ATOM   2718  C   SER B 546      16.494 -20.674  23.131  1.00  0.00           C  
ATOM   2719  O   SER B 546      16.681 -19.624  22.519  1.00  0.00           O  
ATOM   2720  CB  SER B 546      18.366 -21.475  24.674  1.00  0.00           C  
ATOM   2721  OG  SER B 546      18.594 -22.533  23.765  1.00  0.00           O  
ATOM   2722  H   SER B 546      16.258 -22.428  25.760  1.00  0.00           H  
ATOM   2723  HA  SER B 546      17.064 -19.787  24.998  1.00  0.00           H  
ATOM   2724  HB2 SER B 546      19.134 -20.739  24.445  1.00  0.00           H  
ATOM   2725  HB3 SER B 546      18.572 -21.832  25.680  1.00  0.00           H  
ATOM   2726  HG  SER B 546      17.931 -23.198  23.892  1.00  0.00           H  
ATOM   2727  N   GLY B 547      15.851 -21.728  22.597  1.00  0.00           N  
ATOM   2728  CA  GLY B 547      15.331 -21.787  21.233  1.00  0.00           C  
ATOM   2729  C   GLY B 547      14.065 -20.948  21.036  1.00  0.00           C  
ATOM   2730  O   GLY B 547      13.879 -20.378  19.964  1.00  0.00           O  
ATOM   2731  H   GLY B 547      15.729 -22.552  23.168  1.00  0.00           H  
ATOM   2732  HA2 GLY B 547      16.101 -21.469  20.527  1.00  0.00           H  
ATOM   2733  HA3 GLY B 547      15.098 -22.826  20.998  1.00  0.00           H  
ATOM   2734  N   ILE B 548      13.229 -20.841  22.081  1.00  0.00           N  
ATOM   2735  CA  ILE B 548      12.018 -20.021  22.139  1.00  0.00           C  
ATOM   2736  C   ILE B 548      12.374 -18.525  22.274  1.00  0.00           C  
ATOM   2737  O   ILE B 548      11.726 -17.697  21.635  1.00  0.00           O  
ATOM   2738  CB  ILE B 548      11.155 -20.516  23.337  1.00  0.00           C  
ATOM   2739  CG1 ILE B 548      10.521 -21.896  23.027  1.00  0.00           C  
ATOM   2740  CG2 ILE B 548      10.056 -19.526  23.770  1.00  0.00           C  
ATOM   2741  CD1 ILE B 548      10.022 -22.658  24.266  1.00  0.00           C  
ATOM   2742  H   ILE B 548      13.457 -21.368  22.914  1.00  0.00           H  
ATOM   2743  HA  ILE B 548      11.452 -20.151  21.214  1.00  0.00           H  
ATOM   2744  HB  ILE B 548      11.821 -20.636  24.193  1.00  0.00           H  
ATOM   2745 HG12 ILE B 548       9.701 -21.777  22.317  1.00  0.00           H  
ATOM   2746 HG13 ILE B 548      11.244 -22.535  22.521  1.00  0.00           H  
ATOM   2747 HG21 ILE B 548       9.506 -19.939  24.607  1.00  0.00           H  
ATOM   2748 HG22 ILE B 548      10.455 -18.575  24.122  1.00  0.00           H  
ATOM   2749 HG23 ILE B 548       9.351 -19.324  22.963  1.00  0.00           H  
ATOM   2750 HD11 ILE B 548       9.694 -23.660  23.991  1.00  0.00           H  
ATOM   2751 HD12 ILE B 548      10.809 -22.762  25.011  1.00  0.00           H  
ATOM   2752 HD13 ILE B 548       9.178 -22.164  24.743  1.00  0.00           H  
ATOM   2753  N   VAL B 549      13.393 -18.175  23.080  1.00  0.00           N  
ATOM   2754  CA  VAL B 549      13.878 -16.803  23.266  1.00  0.00           C  
ATOM   2755  C   VAL B 549      14.578 -16.287  21.991  1.00  0.00           C  
ATOM   2756  O   VAL B 549      14.365 -15.138  21.612  1.00  0.00           O  
ATOM   2757  CB  VAL B 549      14.784 -16.751  24.531  1.00  0.00           C  
ATOM   2758  CG1 VAL B 549      15.656 -15.488  24.663  1.00  0.00           C  
ATOM   2759  CG2 VAL B 549      13.924 -16.879  25.804  1.00  0.00           C  
ATOM   2760  H   VAL B 549      13.867 -18.903  23.597  1.00  0.00           H  
ATOM   2761  HA  VAL B 549      13.018 -16.154  23.441  1.00  0.00           H  
ATOM   2762  HB  VAL B 549      15.468 -17.600  24.492  1.00  0.00           H  
ATOM   2763 HG11 VAL B 549      16.255 -15.518  25.574  1.00  0.00           H  
ATOM   2764 HG12 VAL B 549      16.354 -15.386  23.835  1.00  0.00           H  
ATOM   2765 HG13 VAL B 549      15.043 -14.588  24.702  1.00  0.00           H  
ATOM   2766 HG21 VAL B 549      14.549 -17.014  26.688  1.00  0.00           H  
ATOM   2767 HG22 VAL B 549      13.315 -15.988  25.957  1.00  0.00           H  
ATOM   2768 HG23 VAL B 549      13.234 -17.720  25.759  1.00  0.00           H  
ATOM   2769  N   GLN B 550      15.346 -17.133  21.284  1.00  0.00           N  
ATOM   2770  CA  GLN B 550      15.961 -16.787  19.999  1.00  0.00           C  
ATOM   2771  C   GLN B 550      14.943 -16.717  18.851  1.00  0.00           C  
ATOM   2772  O   GLN B 550      15.133 -15.917  17.937  1.00  0.00           O  
ATOM   2773  CB  GLN B 550      17.050 -17.824  19.653  1.00  0.00           C  
ATOM   2774  CG  GLN B 550      18.375 -17.570  20.400  1.00  0.00           C  
ATOM   2775  CD  GLN B 550      19.067 -16.270  19.973  1.00  0.00           C  
ATOM   2776  OE1 GLN B 550      19.048 -15.897  18.801  1.00  0.00           O  
ATOM   2777  NE2 GLN B 550      19.664 -15.556  20.927  1.00  0.00           N  
ATOM   2778  H   GLN B 550      15.505 -18.065  21.644  1.00  0.00           H  
ATOM   2779  HA  GLN B 550      16.401 -15.792  20.081  1.00  0.00           H  
ATOM   2780  HB2 GLN B 550      16.690 -18.830  19.873  1.00  0.00           H  
ATOM   2781  HB3 GLN B 550      17.254 -17.825  18.580  1.00  0.00           H  
ATOM   2782  HG2 GLN B 550      18.197 -17.557  21.477  1.00  0.00           H  
ATOM   2783  HG3 GLN B 550      19.062 -18.395  20.211  1.00  0.00           H  
ATOM   2784 HE21 GLN B 550      20.137 -14.697  20.689  1.00  0.00           H  
ATOM   2785 HE22 GLN B 550      19.624 -15.851  21.896  1.00  0.00           H  
ATOM   2786  N   GLN B 551      13.844 -17.487  18.918  1.00  0.00           N  
ATOM   2787  CA  GLN B 551      12.727 -17.402  17.979  1.00  0.00           C  
ATOM   2788  C   GLN B 551      11.974 -16.074  18.119  1.00  0.00           C  
ATOM   2789  O   GLN B 551      11.624 -15.466  17.111  1.00  0.00           O  
ATOM   2790  CB  GLN B 551      11.747 -18.558  18.238  1.00  0.00           C  
ATOM   2791  CG  GLN B 551      10.452 -18.468  17.411  1.00  0.00           C  
ATOM   2792  CD  GLN B 551      10.666 -18.731  15.921  1.00  0.00           C  
ATOM   2793  OE1 GLN B 551      11.644 -19.357  15.517  1.00  0.00           O  
ATOM   2794  NE2 GLN B 551       9.751 -18.226  15.099  1.00  0.00           N  
ATOM   2795  H   GLN B 551      13.757 -18.135  19.688  1.00  0.00           H  
ATOM   2796  HA  GLN B 551      13.116 -17.479  16.964  1.00  0.00           H  
ATOM   2797  HB2 GLN B 551      12.241 -19.512  18.054  1.00  0.00           H  
ATOM   2798  HB3 GLN B 551      11.469 -18.580  19.289  1.00  0.00           H  
ATOM   2799  HG2 GLN B 551       9.750 -19.166  17.827  1.00  0.00           H  
ATOM   2800  HG3 GLN B 551       9.933 -17.521  17.541  1.00  0.00           H  
ATOM   2801 HE21 GLN B 551       9.899 -18.292  14.101  1.00  0.00           H  
ATOM   2802 HE22 GLN B 551       8.967 -17.708  15.467  1.00  0.00           H  
ATOM   2803  N   GLN B 552      11.722 -15.648  19.365  1.00  0.00           N  
ATOM   2804  CA  GLN B 552      11.138 -14.365  19.752  1.00  0.00           C  
ATOM   2805  C   GLN B 552      11.864 -13.173  19.104  1.00  0.00           C  
ATOM   2806  O   GLN B 552      11.209 -12.234  18.659  1.00  0.00           O  
ATOM   2807  CB  GLN B 552      11.069 -14.322  21.299  1.00  0.00           C  
ATOM   2808  CG  GLN B 552      11.319 -12.960  21.979  1.00  0.00           C  
ATOM   2809  CD  GLN B 552      11.360 -13.042  23.510  1.00  0.00           C  
ATOM   2810  OE1 GLN B 552      11.234 -14.112  24.103  1.00  0.00           O  
ATOM   2811  NE2 GLN B 552      11.482 -11.881  24.156  1.00  0.00           N  
ATOM   2812  H   GLN B 552      12.016 -16.248  20.124  1.00  0.00           H  
ATOM   2813  HA  GLN B 552      10.116 -14.346  19.370  1.00  0.00           H  
ATOM   2814  HB2 GLN B 552      10.099 -14.711  21.613  1.00  0.00           H  
ATOM   2815  HB3 GLN B 552      11.794 -15.024  21.707  1.00  0.00           H  
ATOM   2816  HG2 GLN B 552      12.275 -12.548  21.664  1.00  0.00           H  
ATOM   2817  HG3 GLN B 552      10.561 -12.243  21.665  1.00  0.00           H  
ATOM   2818 HE21 GLN B 552      11.486 -11.861  25.165  1.00  0.00           H  
ATOM   2819 HE22 GLN B 552      11.572 -11.021  23.634  1.00  0.00           H  
ATOM   2820  N   ASN B 553      13.203 -13.256  19.013  1.00  0.00           N  
ATOM   2821  CA  ASN B 553      14.073 -12.282  18.364  1.00  0.00           C  
ATOM   2822  C   ASN B 553      13.932 -12.334  16.829  1.00  0.00           C  
ATOM   2823  O   ASN B 553      13.968 -11.279  16.203  1.00  0.00           O  
ATOM   2824  CB  ASN B 553      15.529 -12.593  18.778  1.00  0.00           C  
ATOM   2825  CG  ASN B 553      16.512 -11.449  18.504  1.00  0.00           C  
ATOM   2826  OD1 ASN B 553      16.215 -10.284  18.761  1.00  0.00           O  
ATOM   2827  ND2 ASN B 553      17.681 -11.775  17.949  1.00  0.00           N  
ATOM   2828  H   ASN B 553      13.648 -14.071  19.412  1.00  0.00           H  
ATOM   2829  HA  ASN B 553      13.790 -11.292  18.725  1.00  0.00           H  
ATOM   2830  HB2 ASN B 553      15.567 -12.797  19.846  1.00  0.00           H  
ATOM   2831  HB3 ASN B 553      15.883 -13.501  18.291  1.00  0.00           H  
ATOM   2832 HD21 ASN B 553      17.889 -12.741  17.737  1.00  0.00           H  
ATOM   2833 HD22 ASN B 553      18.356 -11.053  17.744  1.00  0.00           H  
ATOM   2834  N   ASN B 554      13.725 -13.517  16.219  1.00  0.00           N  
ATOM   2835  CA  ASN B 554      13.524 -13.668  14.769  1.00  0.00           C  
ATOM   2836  C   ASN B 554      12.155 -13.126  14.317  1.00  0.00           C  
ATOM   2837  O   ASN B 554      12.075 -12.496  13.263  1.00  0.00           O  
ATOM   2838  CB  ASN B 554      13.623 -15.151  14.331  1.00  0.00           C  
ATOM   2839  CG  ASN B 554      14.984 -15.799  14.605  1.00  0.00           C  
ATOM   2840  OD1 ASN B 554      16.024 -15.159  14.476  1.00  0.00           O  
ATOM   2841  ND2 ASN B 554      14.979 -17.070  15.013  1.00  0.00           N  
ATOM   2842  H   ASN B 554      13.698 -14.354  16.785  1.00  0.00           H  
ATOM   2843  HA  ASN B 554      14.299 -13.093  14.258  1.00  0.00           H  
ATOM   2844  HB2 ASN B 554      12.841 -15.742  14.809  1.00  0.00           H  
ATOM   2845  HB3 ASN B 554      13.444 -15.231  13.257  1.00  0.00           H  
ATOM   2846 HD21 ASN B 554      14.108 -17.572  15.107  1.00  0.00           H  
ATOM   2847 HD22 ASN B 554      15.856 -17.525  15.219  1.00  0.00           H  
ATOM   2848  N   LEU B 555      11.100 -13.326  15.128  1.00  0.00           N  
ATOM   2849  CA  LEU B 555       9.748 -12.804  14.907  1.00  0.00           C  
ATOM   2850  C   LEU B 555       9.698 -11.280  15.117  1.00  0.00           C  
ATOM   2851  O   LEU B 555       8.997 -10.590  14.379  1.00  0.00           O  
ATOM   2852  CB  LEU B 555       8.767 -13.473  15.901  1.00  0.00           C  
ATOM   2853  CG  LEU B 555       8.536 -14.987  15.689  1.00  0.00           C  
ATOM   2854  CD1 LEU B 555       7.859 -15.609  16.920  1.00  0.00           C  
ATOM   2855  CD2 LEU B 555       7.706 -15.288  14.431  1.00  0.00           C  
ATOM   2856  H   LEU B 555      11.251 -13.871  15.968  1.00  0.00           H  
ATOM   2857  HA  LEU B 555       9.444 -13.017  13.881  1.00  0.00           H  
ATOM   2858  HB2 LEU B 555       9.139 -13.311  16.915  1.00  0.00           H  
ATOM   2859  HB3 LEU B 555       7.799 -12.968  15.864  1.00  0.00           H  
ATOM   2860  HG  LEU B 555       9.504 -15.471  15.570  1.00  0.00           H  
ATOM   2861 HD11 LEU B 555       7.699 -16.680  16.788  1.00  0.00           H  
ATOM   2862 HD12 LEU B 555       8.469 -15.476  17.814  1.00  0.00           H  
ATOM   2863 HD13 LEU B 555       6.887 -15.153  17.110  1.00  0.00           H  
ATOM   2864 HD21 LEU B 555       7.580 -16.362  14.288  1.00  0.00           H  
ATOM   2865 HD22 LEU B 555       6.710 -14.854  14.513  1.00  0.00           H  
ATOM   2866 HD23 LEU B 555       8.176 -14.897  13.530  1.00  0.00           H  
ATOM   2867  N   LEU B 556      10.475 -10.757  16.082  1.00  0.00           N  
ATOM   2868  CA  LEU B 556      10.649  -9.335  16.377  1.00  0.00           C  
ATOM   2869  C   LEU B 556      11.360  -8.596  15.227  1.00  0.00           C  
ATOM   2870  O   LEU B 556      10.906  -7.522  14.840  1.00  0.00           O  
ATOM   2871  CB  LEU B 556      11.429  -9.225  17.709  1.00  0.00           C  
ATOM   2872  CG  LEU B 556      11.870  -7.822  18.169  1.00  0.00           C  
ATOM   2873  CD1 LEU B 556      10.690  -6.855  18.299  1.00  0.00           C  
ATOM   2874  CD2 LEU B 556      12.651  -7.914  19.489  1.00  0.00           C  
ATOM   2875  H   LEU B 556      11.006 -11.402  16.651  1.00  0.00           H  
ATOM   2876  HA  LEU B 556       9.659  -8.893  16.509  1.00  0.00           H  
ATOM   2877  HB2 LEU B 556      10.818  -9.663  18.498  1.00  0.00           H  
ATOM   2878  HB3 LEU B 556      12.321  -9.846  17.645  1.00  0.00           H  
ATOM   2879  HG  LEU B 556      12.553  -7.412  17.426  1.00  0.00           H  
ATOM   2880 HD11 LEU B 556      11.025  -5.899  18.699  1.00  0.00           H  
ATOM   2881 HD12 LEU B 556      10.231  -6.658  17.332  1.00  0.00           H  
ATOM   2882 HD13 LEU B 556       9.917  -7.250  18.957  1.00  0.00           H  
ATOM   2883 HD21 LEU B 556      12.997  -6.932  19.815  1.00  0.00           H  
ATOM   2884 HD22 LEU B 556      12.042  -8.336  20.287  1.00  0.00           H  
ATOM   2885 HD23 LEU B 556      13.527  -8.554  19.385  1.00  0.00           H  
ATOM   2886  N   ARG B 557      12.423  -9.185  14.650  1.00  0.00           N  
ATOM   2887  CA  ARG B 557      13.143  -8.661  13.483  1.00  0.00           C  
ATOM   2888  C   ARG B 557      12.332  -8.770  12.180  1.00  0.00           C  
ATOM   2889  O   ARG B 557      12.570  -7.981  11.265  1.00  0.00           O  
ATOM   2890  CB  ARG B 557      14.484  -9.418  13.315  1.00  0.00           C  
ATOM   2891  CG  ARG B 557      15.703  -8.649  13.857  1.00  0.00           C  
ATOM   2892  CD  ARG B 557      15.714  -8.422  15.375  1.00  0.00           C  
ATOM   2893  NE  ARG B 557      15.065  -7.161  15.763  1.00  0.00           N  
ATOM   2894  CZ  ARG B 557      15.059  -6.669  17.012  1.00  0.00           C  
ATOM   2895  NH1 ARG B 557      15.627  -7.352  18.015  1.00  0.00           N  
ATOM   2896  NH2 ARG B 557      14.489  -5.483  17.269  1.00  0.00           N1+
ATOM   2897  H   ARG B 557      12.745 -10.065  15.033  1.00  0.00           H  
ATOM   2898  HA  ARG B 557      13.340  -7.600  13.639  1.00  0.00           H  
ATOM   2899  HB2 ARG B 557      14.432 -10.411  13.760  1.00  0.00           H  
ATOM   2900  HB3 ARG B 557      14.688  -9.604  12.258  1.00  0.00           H  
ATOM   2901  HG2 ARG B 557      16.602  -9.206  13.589  1.00  0.00           H  
ATOM   2902  HG3 ARG B 557      15.790  -7.695  13.335  1.00  0.00           H  
ATOM   2903  HD2 ARG B 557      15.270  -9.252  15.914  1.00  0.00           H  
ATOM   2904  HD3 ARG B 557      16.751  -8.362  15.707  1.00  0.00           H  
ATOM   2905  HE  ARG B 557      14.610  -6.633  15.033  1.00  0.00           H  
ATOM   2906 HH11 ARG B 557      15.688  -6.932  18.937  1.00  0.00           H  
ATOM   2907 HH12 ARG B 557      16.011  -8.275  17.866  1.00  0.00           H  
ATOM   2908 HH21 ARG B 557      14.507  -5.111  18.208  1.00  0.00           H  
ATOM   2909 HH22 ARG B 557      14.019  -4.945  16.544  1.00  0.00           H  
ATOM   2910  N   ALA B 558      11.370  -9.706  12.093  1.00  0.00           N  
ATOM   2911  CA  ALA B 558      10.483  -9.864  10.941  1.00  0.00           C  
ATOM   2912  C   ALA B 558       9.385  -8.791  10.947  1.00  0.00           C  
ATOM   2913  O   ALA B 558       9.059  -8.269   9.884  1.00  0.00           O  
ATOM   2914  CB  ALA B 558       9.829 -11.254  10.990  1.00  0.00           C  
ATOM   2915  H   ALA B 558      11.243 -10.339  12.870  1.00  0.00           H  
ATOM   2916  HA  ALA B 558      11.059  -9.778  10.018  1.00  0.00           H  
ATOM   2917  HB1 ALA B 558       9.180 -11.412  10.128  1.00  0.00           H  
ATOM   2918  HB2 ALA B 558      10.583 -12.041  10.972  1.00  0.00           H  
ATOM   2919  HB3 ALA B 558       9.227 -11.394  11.887  1.00  0.00           H  
ATOM   2920  N   ILE B 559       8.873  -8.416  12.135  1.00  0.00           N  
ATOM   2921  CA  ILE B 559       7.949  -7.297  12.362  1.00  0.00           C  
ATOM   2922  C   ILE B 559       8.657  -5.946  12.129  1.00  0.00           C  
ATOM   2923  O   ILE B 559       8.024  -5.014  11.635  1.00  0.00           O  
ATOM   2924  CB  ILE B 559       7.361  -7.400  13.804  1.00  0.00           C  
ATOM   2925  CG1 ILE B 559       6.418  -8.622  13.923  1.00  0.00           C  
ATOM   2926  CG2 ILE B 559       6.623  -6.125  14.280  1.00  0.00           C  
ATOM   2927  CD1 ILE B 559       6.160  -9.064  15.369  1.00  0.00           C  
ATOM   2928  H   ILE B 559       9.190  -8.913  12.957  1.00  0.00           H  
ATOM   2929  HA  ILE B 559       7.128  -7.373  11.647  1.00  0.00           H  
ATOM   2930  HB  ILE B 559       8.198  -7.556  14.487  1.00  0.00           H  
ATOM   2931 HG12 ILE B 559       5.469  -8.411  13.429  1.00  0.00           H  
ATOM   2932 HG13 ILE B 559       6.835  -9.476  13.390  1.00  0.00           H  
ATOM   2933 HG21 ILE B 559       6.195  -6.255  15.273  1.00  0.00           H  
ATOM   2934 HG22 ILE B 559       7.290  -5.265  14.357  1.00  0.00           H  
ATOM   2935 HG23 ILE B 559       5.811  -5.860  13.603  1.00  0.00           H  
ATOM   2936 HD11 ILE B 559       5.602 -10.001  15.395  1.00  0.00           H  
ATOM   2937 HD12 ILE B 559       7.102  -9.222  15.894  1.00  0.00           H  
ATOM   2938 HD13 ILE B 559       5.583  -8.329  15.928  1.00  0.00           H  
ATOM   2939  N   GLU B 560       9.962  -5.852  12.444  1.00  0.00           N  
ATOM   2940  CA  GLU B 560      10.801  -4.669  12.249  1.00  0.00           C  
ATOM   2941  C   GLU B 560      11.006  -4.391  10.750  1.00  0.00           C  
ATOM   2942  O   GLU B 560      10.818  -3.262  10.303  1.00  0.00           O  
ATOM   2943  CB  GLU B 560      12.173  -4.915  12.921  1.00  0.00           C  
ATOM   2944  CG  GLU B 560      12.931  -3.633  13.304  1.00  0.00           C  
ATOM   2945  CD  GLU B 560      12.436  -3.080  14.639  1.00  0.00           C  
ATOM   2946  OE1 GLU B 560      12.885  -3.627  15.672  1.00  0.00           O  
ATOM   2947  OE2 GLU B 560      11.606  -2.146  14.600  1.00  0.00           O1-
ATOM   2948  H   GLU B 560      10.400  -6.656  12.872  1.00  0.00           H  
ATOM   2949  HA  GLU B 560      10.300  -3.819  12.715  1.00  0.00           H  
ATOM   2950  HB2 GLU B 560      12.038  -5.511  13.823  1.00  0.00           H  
ATOM   2951  HB3 GLU B 560      12.812  -5.524  12.282  1.00  0.00           H  
ATOM   2952  HG2 GLU B 560      13.993  -3.857  13.410  1.00  0.00           H  
ATOM   2953  HG3 GLU B 560      12.852  -2.875  12.524  1.00  0.00           H  
ATOM   2954  N   ALA B 561      11.325  -5.443   9.976  1.00  0.00           N  
ATOM   2955  CA  ALA B 561      11.492  -5.422   8.526  1.00  0.00           C  
ATOM   2956  C   ALA B 561      10.168  -5.146   7.800  1.00  0.00           C  
ATOM   2957  O   ALA B 561      10.159  -4.397   6.826  1.00  0.00           O  
ATOM   2958  CB  ALA B 561      12.032  -6.792   8.088  1.00  0.00           C  
ATOM   2959  H   ALA B 561      11.457  -6.336  10.434  1.00  0.00           H  
ATOM   2960  HA  ALA B 561      12.212  -4.645   8.265  1.00  0.00           H  
ATOM   2961  HB1 ALA B 561      12.183  -6.841   7.009  1.00  0.00           H  
ATOM   2962  HB2 ALA B 561      12.988  -7.002   8.566  1.00  0.00           H  
ATOM   2963  HB3 ALA B 561      11.352  -7.599   8.363  1.00  0.00           H  
ATOM   2964  N   GLN B 562       9.057  -5.712   8.306  1.00  0.00           N  
ATOM   2965  CA  GLN B 562       7.697  -5.532   7.802  1.00  0.00           C  
ATOM   2966  C   GLN B 562       7.194  -4.094   8.002  1.00  0.00           C  
ATOM   2967  O   GLN B 562       6.495  -3.578   7.134  1.00  0.00           O  
ATOM   2968  CB  GLN B 562       6.761  -6.531   8.528  1.00  0.00           C  
ATOM   2969  CG  GLN B 562       5.271  -6.469   8.119  1.00  0.00           C  
ATOM   2970  CD  GLN B 562       4.984  -6.873   6.671  1.00  0.00           C  
ATOM   2971  OE1 GLN B 562       3.984  -6.444   6.102  1.00  0.00           O  
ATOM   2972  NE2 GLN B 562       5.856  -7.678   6.061  1.00  0.00           N  
ATOM   2973  H   GLN B 562       9.166  -6.323   9.104  1.00  0.00           H  
ATOM   2974  HA  GLN B 562       7.706  -5.750   6.734  1.00  0.00           H  
ATOM   2975  HB2 GLN B 562       7.128  -7.547   8.386  1.00  0.00           H  
ATOM   2976  HB3 GLN B 562       6.817  -6.350   9.600  1.00  0.00           H  
ATOM   2977  HG2 GLN B 562       4.702  -7.144   8.759  1.00  0.00           H  
ATOM   2978  HG3 GLN B 562       4.859  -5.479   8.302  1.00  0.00           H  
ATOM   2979 HE21 GLN B 562       5.697  -7.961   5.104  1.00  0.00           H  
ATOM   2980 HE22 GLN B 562       6.668  -8.012   6.559  1.00  0.00           H  
ATOM   2981  N   GLN B 563       7.564  -3.449   9.121  1.00  0.00           N  
ATOM   2982  CA  GLN B 563       7.207  -2.071   9.443  1.00  0.00           C  
ATOM   2983  C   GLN B 563       7.904  -1.071   8.507  1.00  0.00           C  
ATOM   2984  O   GLN B 563       7.260  -0.116   8.085  1.00  0.00           O  
ATOM   2985  CB  GLN B 563       7.546  -1.797  10.930  1.00  0.00           C  
ATOM   2986  CG  GLN B 563       7.321  -0.358  11.453  1.00  0.00           C  
ATOM   2987  CD  GLN B 563       5.866   0.128  11.444  1.00  0.00           C  
ATOM   2988  OE1 GLN B 563       4.949  -0.560  11.003  1.00  0.00           O  
ATOM   2989  NE2 GLN B 563       5.647   1.339  11.955  1.00  0.00           N  
ATOM   2990  H   GLN B 563       8.121  -3.951   9.800  1.00  0.00           H  
ATOM   2991  HA  GLN B 563       6.131  -1.976   9.294  1.00  0.00           H  
ATOM   2992  HB2 GLN B 563       6.970  -2.484  11.552  1.00  0.00           H  
ATOM   2993  HB3 GLN B 563       8.589  -2.055  11.111  1.00  0.00           H  
ATOM   2994  HG2 GLN B 563       7.673  -0.314  12.485  1.00  0.00           H  
ATOM   2995  HG3 GLN B 563       7.935   0.354  10.902  1.00  0.00           H  
ATOM   2996 HE21 GLN B 563       4.708   1.707  11.984  1.00  0.00           H  
ATOM   2997 HE22 GLN B 563       6.418   1.865  12.349  1.00  0.00           H  
ATOM   2998  N   HIS B 564       9.170  -1.308   8.122  1.00  0.00           N  
ATOM   2999  CA  HIS B 564       9.880  -0.479   7.143  1.00  0.00           C  
ATOM   3000  C   HIS B 564       9.356  -0.712   5.716  1.00  0.00           C  
ATOM   3001  O   HIS B 564       9.219   0.247   4.960  1.00  0.00           O  
ATOM   3002  CB  HIS B 564      11.382  -0.802   7.155  1.00  0.00           C  
ATOM   3003  CG  HIS B 564      12.154  -0.292   8.344  1.00  0.00           C  
ATOM   3004  ND1 HIS B 564      12.070  -0.850   9.605  1.00  0.00           N  
ATOM   3005  CD2 HIS B 564      13.048   0.750   8.462  1.00  0.00           C  
ATOM   3006  CE1 HIS B 564      12.889  -0.159  10.401  1.00  0.00           C  
ATOM   3007  NE2 HIS B 564      13.516   0.828   9.775  1.00  0.00           N  
ATOM   3008  H   HIS B 564       9.645  -2.121   8.488  1.00  0.00           H  
ATOM   3009  HA  HIS B 564       9.743   0.576   7.391  1.00  0.00           H  
ATOM   3010  HB2 HIS B 564      11.553  -1.875   7.053  1.00  0.00           H  
ATOM   3011  HB3 HIS B 564      11.842  -0.325   6.291  1.00  0.00           H  
ATOM   3012  HD1 HIS B 564      11.516  -1.656   9.876  1.00  0.00           H  
ATOM   3013  HD2 HIS B 564      13.394   1.439   7.705  1.00  0.00           H  
ATOM   3014  HE1 HIS B 564      13.029  -0.385  11.449  1.00  0.00           H  
ATOM   3015  N   LEU B 565       9.016  -1.967   5.374  1.00  0.00           N  
ATOM   3016  CA  LEU B 565       8.408  -2.393   4.111  1.00  0.00           C  
ATOM   3017  C   LEU B 565       7.014  -1.769   3.895  1.00  0.00           C  
ATOM   3018  O   LEU B 565       6.626  -1.486   2.764  1.00  0.00           O  
ATOM   3019  CB  LEU B 565       8.377  -3.940   4.131  1.00  0.00           C  
ATOM   3020  CG  LEU B 565       8.002  -4.685   2.836  1.00  0.00           C  
ATOM   3021  CD1 LEU B 565       8.672  -4.106   1.609  1.00  0.00           C  
ATOM   3022  CD2 LEU B 565       8.378  -6.172   2.952  1.00  0.00           C  
ATOM   3023  H   LEU B 565       9.177  -2.693   6.059  1.00  0.00           H  
ATOM   3024  HA  LEU B 565       9.063  -2.061   3.311  1.00  0.00           H  
ATOM   3025  HB2 LEU B 565       9.376  -4.276   4.406  1.00  0.00           H  
ATOM   3026  HB3 LEU B 565       7.721  -4.285   4.928  1.00  0.00           H  
ATOM   3027  HG  LEU B 565       6.935  -4.572   2.666  1.00  0.00           H  
ATOM   3028 HD11 LEU B 565       8.510  -4.719   0.723  1.00  0.00           H  
ATOM   3029 HD12 LEU B 565       8.248  -3.130   1.421  1.00  0.00           H  
ATOM   3030 HD13 LEU B 565       9.741  -4.011   1.787  1.00  0.00           H  
ATOM   3031 HD21 LEU B 565       8.103  -6.730   2.056  1.00  0.00           H  
ATOM   3032 HD22 LEU B 565       9.451  -6.302   3.084  1.00  0.00           H  
ATOM   3033 HD23 LEU B 565       7.890  -6.640   3.807  1.00  0.00           H  
ATOM   3034  N   LEU B 566       6.300  -1.494   4.993  1.00  0.00           N  
ATOM   3035  CA  LEU B 566       4.999  -0.849   5.045  1.00  0.00           C  
ATOM   3036  C   LEU B 566       5.117   0.684   4.982  1.00  0.00           C  
ATOM   3037  O   LEU B 566       4.306   1.294   4.291  1.00  0.00           O  
ATOM   3038  CB  LEU B 566       4.391  -1.262   6.386  1.00  0.00           C  
ATOM   3039  CG  LEU B 566       3.050  -0.636   6.796  1.00  0.00           C  
ATOM   3040  CD1 LEU B 566       1.860  -1.197   6.003  1.00  0.00           C  
ATOM   3041  CD2 LEU B 566       2.907  -0.855   8.299  1.00  0.00           C  
ATOM   3042  H   LEU B 566       6.695  -1.776   5.880  1.00  0.00           H  
ATOM   3043  HA  LEU B 566       4.372  -1.214   4.231  1.00  0.00           H  
ATOM   3044  HB2 LEU B 566       4.281  -2.348   6.407  1.00  0.00           H  
ATOM   3045  HB3 LEU B 566       5.125  -1.032   7.157  1.00  0.00           H  
ATOM   3046  HG  LEU B 566       3.063   0.443   6.644  1.00  0.00           H  
ATOM   3047 HD11 LEU B 566       0.923  -0.740   6.323  1.00  0.00           H  
ATOM   3048 HD12 LEU B 566       1.969  -1.002   4.936  1.00  0.00           H  
ATOM   3049 HD13 LEU B 566       1.765  -2.276   6.138  1.00  0.00           H  
ATOM   3050 HD21 LEU B 566       1.939  -1.272   8.571  1.00  0.00           H  
ATOM   3051 HD22 LEU B 566       3.658  -1.540   8.684  1.00  0.00           H  
ATOM   3052 HD23 LEU B 566       3.077   0.084   8.818  1.00  0.00           H  
ATOM   3053  N   GLN B 567       6.111   1.319   5.640  1.00  0.00           N  
ATOM   3054  CA  GLN B 567       6.337   2.773   5.544  1.00  0.00           C  
ATOM   3055  C   GLN B 567       6.735   3.203   4.123  1.00  0.00           C  
ATOM   3056  O   GLN B 567       6.433   4.324   3.713  1.00  0.00           O  
ATOM   3057  CB  GLN B 567       7.434   3.252   6.527  1.00  0.00           C  
ATOM   3058  CG  GLN B 567       7.078   3.236   8.029  1.00  0.00           C  
ATOM   3059  CD  GLN B 567       5.759   3.917   8.404  1.00  0.00           C  
ATOM   3060  OE1 GLN B 567       5.349   4.900   7.791  1.00  0.00           O  
ATOM   3061  NE2 GLN B 567       5.087   3.381   9.422  1.00  0.00           N  
ATOM   3062  H   GLN B 567       6.743   0.778   6.214  1.00  0.00           H  
ATOM   3063  HA  GLN B 567       5.395   3.272   5.766  1.00  0.00           H  
ATOM   3064  HB2 GLN B 567       8.340   2.663   6.375  1.00  0.00           H  
ATOM   3065  HB3 GLN B 567       7.713   4.278   6.278  1.00  0.00           H  
ATOM   3066  HG2 GLN B 567       7.046   2.217   8.395  1.00  0.00           H  
ATOM   3067  HG3 GLN B 567       7.877   3.722   8.589  1.00  0.00           H  
ATOM   3068 HE21 GLN B 567       4.224   3.805   9.738  1.00  0.00           H  
ATOM   3069 HE22 GLN B 567       5.451   2.566   9.894  1.00  0.00           H  
ATOM   3070  N   LEU B 568       7.350   2.284   3.361  1.00  0.00           N  
ATOM   3071  CA  LEU B 568       7.604   2.415   1.937  1.00  0.00           C  
ATOM   3072  C   LEU B 568       6.289   2.400   1.144  1.00  0.00           C  
ATOM   3073  O   LEU B 568       6.068   3.350   0.398  1.00  0.00           O  
ATOM   3074  CB  LEU B 568       8.574   1.304   1.486  1.00  0.00           C  
ATOM   3075  CG  LEU B 568      10.006   1.504   2.020  1.00  0.00           C  
ATOM   3076  CD1 LEU B 568      10.824   0.217   1.905  1.00  0.00           C  
ATOM   3077  CD2 LEU B 568      10.748   2.663   1.339  1.00  0.00           C  
ATOM   3078  H   LEU B 568       7.589   1.401   3.791  1.00  0.00           H  
ATOM   3079  HA  LEU B 568       8.063   3.389   1.764  1.00  0.00           H  
ATOM   3080  HB2 LEU B 568       8.191   0.343   1.825  1.00  0.00           H  
ATOM   3081  HB3 LEU B 568       8.616   1.230   0.402  1.00  0.00           H  
ATOM   3082  HG  LEU B 568       9.948   1.750   3.079  1.00  0.00           H  
ATOM   3083 HD11 LEU B 568      11.763   0.337   2.438  1.00  0.00           H  
ATOM   3084 HD12 LEU B 568      10.312  -0.628   2.354  1.00  0.00           H  
ATOM   3085 HD13 LEU B 568      11.034  -0.037   0.865  1.00  0.00           H  
ATOM   3086 HD21 LEU B 568      11.703   2.836   1.833  1.00  0.00           H  
ATOM   3087 HD22 LEU B 568      10.948   2.447   0.290  1.00  0.00           H  
ATOM   3088 HD23 LEU B 568      10.201   3.603   1.387  1.00  0.00           H  
ATOM   3089  N   THR B 569       5.399   1.399   1.311  1.00  0.00           N  
ATOM   3090  CA  THR B 569       4.079   1.366   0.649  1.00  0.00           C  
ATOM   3091  C   THR B 569       3.204   2.597   0.951  1.00  0.00           C  
ATOM   3092  O   THR B 569       2.601   3.134   0.026  1.00  0.00           O  
ATOM   3093  CB  THR B 569       3.311   0.044   0.902  1.00  0.00           C  
ATOM   3094  OG1 THR B 569       2.911  -0.121   2.246  1.00  0.00           O  
ATOM   3095  CG2 THR B 569       4.039  -1.204   0.399  1.00  0.00           C  
ATOM   3096  H   THR B 569       5.630   0.643   1.940  1.00  0.00           H  
ATOM   3097  HA  THR B 569       4.279   1.409  -0.421  1.00  0.00           H  
ATOM   3098  HB  THR B 569       2.375   0.094   0.346  1.00  0.00           H  
ATOM   3099 HG21 THR B 569       3.437  -2.098   0.562  1.00  0.00           H  
ATOM   3100 HG22 THR B 569       4.227  -1.120  -0.671  1.00  0.00           H  
ATOM   3101 HG23 THR B 569       4.997  -1.351   0.890  1.00  0.00           H  
ATOM   3102  HG1 THR B 569       3.678  -0.101   2.799  1.00  0.00           H  
ATOM   3103  N   VAL B 570       3.202   3.083   2.206  1.00  0.00           N  
ATOM   3104  CA  VAL B 570       2.546   4.311   2.670  1.00  0.00           C  
ATOM   3105  C   VAL B 570       3.042   5.554   1.909  1.00  0.00           C  
ATOM   3106  O   VAL B 570       2.221   6.353   1.465  1.00  0.00           O  
ATOM   3107  CB  VAL B 570       2.737   4.446   4.210  1.00  0.00           C  
ATOM   3108  CG1 VAL B 570       2.404   5.836   4.791  1.00  0.00           C  
ATOM   3109  CG2 VAL B 570       1.927   3.391   4.980  1.00  0.00           C  
ATOM   3110  H   VAL B 570       3.721   2.563   2.903  1.00  0.00           H  
ATOM   3111  HA  VAL B 570       1.479   4.216   2.464  1.00  0.00           H  
ATOM   3112  HB  VAL B 570       3.790   4.267   4.425  1.00  0.00           H  
ATOM   3113 HG11 VAL B 570       2.496   5.834   5.878  1.00  0.00           H  
ATOM   3114 HG12 VAL B 570       3.079   6.610   4.426  1.00  0.00           H  
ATOM   3115 HG13 VAL B 570       1.385   6.137   4.551  1.00  0.00           H  
ATOM   3116 HG21 VAL B 570       2.238   3.347   6.025  1.00  0.00           H  
ATOM   3117 HG22 VAL B 570       0.864   3.631   4.968  1.00  0.00           H  
ATOM   3118 HG23 VAL B 570       2.046   2.392   4.565  1.00  0.00           H  
ATOM   3119  N   TRP B 571       4.367   5.701   1.736  1.00  0.00           N  
ATOM   3120  CA  TRP B 571       4.983   6.817   1.019  1.00  0.00           C  
ATOM   3121  C   TRP B 571       4.790   6.698  -0.503  1.00  0.00           C  
ATOM   3122  O   TRP B 571       4.607   7.719  -1.158  1.00  0.00           O  
ATOM   3123  CB  TRP B 571       6.486   6.849   1.347  1.00  0.00           C  
ATOM   3124  CG  TRP B 571       7.260   8.007   0.786  1.00  0.00           C  
ATOM   3125  CD1 TRP B 571       6.966   9.316   0.960  1.00  0.00           C  
ATOM   3126  CD2 TRP B 571       8.464   7.975  -0.035  1.00  0.00           C  
ATOM   3127  NE1 TRP B 571       7.905  10.093   0.316  1.00  0.00           N  
ATOM   3128  CE2 TRP B 571       8.872   9.320  -0.293  1.00  0.00           C  
ATOM   3129  CE3 TRP B 571       9.273   6.942  -0.564  1.00  0.00           C  
ATOM   3130  CZ2 TRP B 571      10.043   9.625  -1.007  1.00  0.00           C  
ATOM   3131  CZ3 TRP B 571      10.460   7.235  -1.262  1.00  0.00           C  
ATOM   3132  CH2 TRP B 571      10.852   8.572  -1.468  1.00  0.00           C  
ATOM   3133  H   TRP B 571       4.986   5.005   2.132  1.00  0.00           H  
ATOM   3134  HA  TRP B 571       4.523   7.746   1.361  1.00  0.00           H  
ATOM   3135  HB2 TRP B 571       6.618   6.875   2.430  1.00  0.00           H  
ATOM   3136  HB3 TRP B 571       6.960   5.923   1.018  1.00  0.00           H  
ATOM   3137  HD1 TRP B 571       6.124   9.682   1.529  1.00  0.00           H  
ATOM   3138  HE1 TRP B 571       7.892  11.103   0.354  1.00  0.00           H  
ATOM   3139  HE3 TRP B 571       8.997   5.912  -0.394  1.00  0.00           H  
ATOM   3140  HZ2 TRP B 571      10.336  10.651  -1.173  1.00  0.00           H  
ATOM   3141  HZ3 TRP B 571      11.079   6.429  -1.630  1.00  0.00           H  
ATOM   3142  HH2 TRP B 571      11.774   8.786  -1.985  1.00  0.00           H  
ATOM   3143  N   GLY B 572       4.764   5.474  -1.058  1.00  0.00           N  
ATOM   3144  CA  GLY B 572       4.474   5.194  -2.465  1.00  0.00           C  
ATOM   3145  C   GLY B 572       3.029   5.537  -2.861  1.00  0.00           C  
ATOM   3146  O   GLY B 572       2.803   6.015  -3.972  1.00  0.00           O  
ATOM   3147  H   GLY B 572       4.938   4.679  -0.456  1.00  0.00           H  
ATOM   3148  HA2 GLY B 572       5.172   5.742  -3.099  1.00  0.00           H  
ATOM   3149  HA3 GLY B 572       4.644   4.132  -2.648  1.00  0.00           H  
ATOM   3150  N   ILE B 573       2.077   5.358  -1.927  1.00  0.00           N  
ATOM   3151  CA  ILE B 573       0.678   5.790  -2.014  1.00  0.00           C  
ATOM   3152  C   ILE B 573       0.587   7.320  -1.893  1.00  0.00           C  
ATOM   3153  O   ILE B 573      -0.153   7.935  -2.655  1.00  0.00           O  
ATOM   3154  CB  ILE B 573      -0.151   5.099  -0.886  1.00  0.00           C  
ATOM   3155  CG1 ILE B 573      -0.302   3.590  -1.154  1.00  0.00           C  
ATOM   3156  CG2 ILE B 573      -1.549   5.718  -0.644  1.00  0.00           C  
ATOM   3157  CD1 ILE B 573      -0.671   2.784   0.101  1.00  0.00           C  
ATOM   3158  H   ILE B 573       2.360   4.934  -1.053  1.00  0.00           H  
ATOM   3159  HA  ILE B 573       0.272   5.501  -2.985  1.00  0.00           H  
ATOM   3160  HB  ILE B 573       0.405   5.213   0.044  1.00  0.00           H  
ATOM   3161 HG12 ILE B 573      -1.040   3.426  -1.938  1.00  0.00           H  
ATOM   3162 HG13 ILE B 573       0.629   3.190  -1.548  1.00  0.00           H  
ATOM   3163 HG21 ILE B 573      -2.101   5.186   0.129  1.00  0.00           H  
ATOM   3164 HG22 ILE B 573      -1.487   6.750  -0.300  1.00  0.00           H  
ATOM   3165 HG23 ILE B 573      -2.155   5.698  -1.548  1.00  0.00           H  
ATOM   3166 HD11 ILE B 573      -0.663   1.717  -0.107  1.00  0.00           H  
ATOM   3167 HD12 ILE B 573       0.032   2.961   0.914  1.00  0.00           H  
ATOM   3168 HD13 ILE B 573      -1.667   3.030   0.465  1.00  0.00           H  
ATOM   3169  N   LYS B 574       1.327   7.938  -0.953  1.00  0.00           N  
ATOM   3170  CA  LYS B 574       1.287   9.380  -0.698  1.00  0.00           C  
ATOM   3171  C   LYS B 574       1.900  10.196  -1.852  1.00  0.00           C  
ATOM   3172  O   LYS B 574       1.487  11.331  -2.080  1.00  0.00           O  
ATOM   3173  CB  LYS B 574       2.023   9.692   0.627  1.00  0.00           C  
ATOM   3174  CG  LYS B 574       1.455  10.919   1.363  1.00  0.00           C  
ATOM   3175  CD  LYS B 574       0.137  10.606   2.096  1.00  0.00           C  
ATOM   3176  CE  LYS B 574      -0.534  11.849   2.691  1.00  0.00           C  
ATOM   3177  NZ  LYS B 574      -1.810  11.507   3.341  1.00  0.00           N1+
ATOM   3178  H   LYS B 574       1.906   7.373  -0.346  1.00  0.00           H  
ATOM   3179  HA  LYS B 574       0.236   9.657  -0.609  1.00  0.00           H  
ATOM   3180  HB2 LYS B 574       1.961   8.845   1.308  1.00  0.00           H  
ATOM   3181  HB3 LYS B 574       3.090   9.831   0.441  1.00  0.00           H  
ATOM   3182  HG2 LYS B 574       2.187  11.265   2.094  1.00  0.00           H  
ATOM   3183  HG3 LYS B 574       1.315  11.743   0.663  1.00  0.00           H  
ATOM   3184  HD2 LYS B 574      -0.563  10.123   1.416  1.00  0.00           H  
ATOM   3185  HD3 LYS B 574       0.333   9.883   2.889  1.00  0.00           H  
ATOM   3186  HE2 LYS B 574       0.118  12.324   3.424  1.00  0.00           H  
ATOM   3187  HE3 LYS B 574      -0.731  12.582   1.908  1.00  0.00           H  
ATOM   3188  HZ1 LYS B 574      -1.639  10.898   4.134  1.00  0.00           H  
ATOM   3189  HZ2 LYS B 574      -2.250  12.346   3.694  1.00  0.00           H  
ATOM   3190  HZ3 LYS B 574      -2.425  11.050   2.683  1.00  0.00           H  
ATOM   3191  N   GLN B 575       2.831   9.594  -2.611  1.00  0.00           N  
ATOM   3192  CA  GLN B 575       3.409  10.140  -3.832  1.00  0.00           C  
ATOM   3193  C   GLN B 575       2.432  10.048  -5.016  1.00  0.00           C  
ATOM   3194  O   GLN B 575       2.365  10.989  -5.802  1.00  0.00           O  
ATOM   3195  CB  GLN B 575       4.692   9.349  -4.172  1.00  0.00           C  
ATOM   3196  CG  GLN B 575       5.927   9.723  -3.320  1.00  0.00           C  
ATOM   3197  CD  GLN B 575       6.441  11.152  -3.516  1.00  0.00           C  
ATOM   3198  OE1 GLN B 575       5.980  11.888  -4.385  1.00  0.00           O  
ATOM   3199  NE2 GLN B 575       7.412  11.550  -2.694  1.00  0.00           N  
ATOM   3200  H   GLN B 575       3.138   8.672  -2.331  1.00  0.00           H  
ATOM   3201  HA  GLN B 575       3.632  11.196  -3.674  1.00  0.00           H  
ATOM   3202  HB2 GLN B 575       4.503   8.280  -4.067  1.00  0.00           H  
ATOM   3203  HB3 GLN B 575       4.941   9.486  -5.221  1.00  0.00           H  
ATOM   3204  HG2 GLN B 575       5.705   9.608  -2.261  1.00  0.00           H  
ATOM   3205  HG3 GLN B 575       6.742   9.034  -3.543  1.00  0.00           H  
ATOM   3206 HE21 GLN B 575       7.784  12.485  -2.776  1.00  0.00           H  
ATOM   3207 HE22 GLN B 575       7.767  10.915  -1.992  1.00  0.00           H  
ATOM   3208  N   LEU B 576       1.631   8.969  -5.117  1.00  0.00           N  
ATOM   3209  CA  LEU B 576       0.547   8.831  -6.098  1.00  0.00           C  
ATOM   3210  C   LEU B 576      -0.603   9.824  -5.838  1.00  0.00           C  
ATOM   3211  O   LEU B 576      -1.206  10.312  -6.792  1.00  0.00           O  
ATOM   3212  CB  LEU B 576      -0.018   7.393  -6.054  1.00  0.00           C  
ATOM   3213  CG  LEU B 576       0.831   6.328  -6.772  1.00  0.00           C  
ATOM   3214  CD1 LEU B 576       0.384   4.922  -6.338  1.00  0.00           C  
ATOM   3215  CD2 LEU B 576       0.731   6.482  -8.298  1.00  0.00           C  
ATOM   3216  H   LEU B 576       1.731   8.233  -4.432  1.00  0.00           H  
ATOM   3217  HA  LEU B 576       0.942   9.047  -7.091  1.00  0.00           H  
ATOM   3218  HB2 LEU B 576      -0.158   7.096  -5.016  1.00  0.00           H  
ATOM   3219  HB3 LEU B 576      -1.019   7.369  -6.489  1.00  0.00           H  
ATOM   3220  HG  LEU B 576       1.876   6.447  -6.482  1.00  0.00           H  
ATOM   3221 HD11 LEU B 576       0.946   4.146  -6.853  1.00  0.00           H  
ATOM   3222 HD12 LEU B 576       0.528   4.775  -5.268  1.00  0.00           H  
ATOM   3223 HD13 LEU B 576      -0.671   4.760  -6.554  1.00  0.00           H  
ATOM   3224 HD21 LEU B 576       1.239   5.675  -8.817  1.00  0.00           H  
ATOM   3225 HD22 LEU B 576      -0.308   6.465  -8.630  1.00  0.00           H  
ATOM   3226 HD23 LEU B 576       1.173   7.416  -8.642  1.00  0.00           H  
ATOM   3227  N   GLN B 577      -0.869  10.149  -4.560  1.00  0.00           N  
ATOM   3228  CA  GLN B 577      -1.871  11.118  -4.113  1.00  0.00           C  
ATOM   3229  C   GLN B 577      -1.400  12.571  -4.282  1.00  0.00           C  
ATOM   3230  O   GLN B 577      -2.239  13.451  -4.451  1.00  0.00           O  
ATOM   3231  CB  GLN B 577      -2.156  10.901  -2.613  1.00  0.00           C  
ATOM   3232  CG  GLN B 577      -3.011   9.655  -2.330  1.00  0.00           C  
ATOM   3233  CD  GLN B 577      -3.254   9.401  -0.842  1.00  0.00           C  
ATOM   3234  OE1 GLN B 577      -2.900  10.209   0.014  1.00  0.00           O  
ATOM   3235  NE2 GLN B 577      -3.876   8.262  -0.529  1.00  0.00           N  
ATOM   3236  H   GLN B 577      -0.336   9.681  -3.839  1.00  0.00           H  
ATOM   3237  HA  GLN B 577      -2.792  10.980  -4.679  1.00  0.00           H  
ATOM   3238  HB2 GLN B 577      -1.217  10.844  -2.063  1.00  0.00           H  
ATOM   3239  HB3 GLN B 577      -2.685  11.766  -2.208  1.00  0.00           H  
ATOM   3240  HG2 GLN B 577      -3.978   9.749  -2.823  1.00  0.00           H  
ATOM   3241  HG3 GLN B 577      -2.532   8.774  -2.746  1.00  0.00           H  
ATOM   3242 HE21 GLN B 577      -4.061   8.049   0.440  1.00  0.00           H  
ATOM   3243 HE22 GLN B 577      -4.148   7.614  -1.255  1.00  0.00           H  
ATOM   3244  N   ALA B 578      -0.082  12.830  -4.259  1.00  0.00           N  
ATOM   3245  CA  ALA B 578       0.502  14.151  -4.492  1.00  0.00           C  
ATOM   3246  C   ALA B 578       0.493  14.523  -5.987  1.00  0.00           C  
ATOM   3247  O   ALA B 578       0.493  15.707  -6.321  1.00  0.00           O  
ATOM   3248  CB  ALA B 578       1.961  14.129  -4.006  1.00  0.00           C  
ATOM   3249  H   ALA B 578       0.555  12.065  -4.083  1.00  0.00           H  
ATOM   3250  HA  ALA B 578      -0.053  14.904  -3.930  1.00  0.00           H  
ATOM   3251  HB1 ALA B 578       2.439  15.100  -4.146  1.00  0.00           H  
ATOM   3252  HB2 ALA B 578       2.015  13.896  -2.942  1.00  0.00           H  
ATOM   3253  HB3 ALA B 578       2.557  13.388  -4.538  1.00  0.00           H  
ATOM   3254  N   ARG B 579       0.468  13.513  -6.873  1.00  0.00           N  
ATOM   3255  CA  ARG B 579       0.505  13.657  -8.325  1.00  0.00           C  
ATOM   3256  C   ARG B 579      -0.901  13.733  -8.936  1.00  0.00           C  
ATOM   3257  O   ARG B 579      -1.055  14.417  -9.945  1.00  0.00           O  
ATOM   3258  CB  ARG B 579       1.238  12.431  -8.905  1.00  0.00           C  
ATOM   3259  CG  ARG B 579       2.743  12.495  -8.596  1.00  0.00           C  
ATOM   3260  CD  ARG B 579       3.479  11.170  -8.805  1.00  0.00           C  
ATOM   3261  NE  ARG B 579       4.744  11.187  -8.059  1.00  0.00           N  
ATOM   3262  CZ  ARG B 579       5.471  10.119  -7.706  1.00  0.00           C  
ATOM   3263  NH1 ARG B 579       5.090   8.881  -8.045  1.00  0.00           N  
ATOM   3264  NH2 ARG B 579       6.597  10.299  -7.007  1.00  0.00           N1+
ATOM   3265  H   ARG B 579       0.469  12.572  -6.506  1.00  0.00           H  
ATOM   3266  HA  ARG B 579       1.046  14.564  -8.603  1.00  0.00           H  
ATOM   3267  HB2 ARG B 579       0.807  11.517  -8.492  1.00  0.00           H  
ATOM   3268  HB3 ARG B 579       1.104  12.370  -9.986  1.00  0.00           H  
ATOM   3269  HG2 ARG B 579       3.201  13.266  -9.218  1.00  0.00           H  
ATOM   3270  HG3 ARG B 579       2.899  12.826  -7.569  1.00  0.00           H  
ATOM   3271  HD2 ARG B 579       2.871  10.347  -8.430  1.00  0.00           H  
ATOM   3272  HD3 ARG B 579       3.664  10.983  -9.863  1.00  0.00           H  
ATOM   3273  HE  ARG B 579       5.092  12.103  -7.814  1.00  0.00           H  
ATOM   3274 HH11 ARG B 579       5.695   8.097  -7.861  1.00  0.00           H  
ATOM   3275 HH12 ARG B 579       4.237   8.747  -8.569  1.00  0.00           H  
ATOM   3276 HH21 ARG B 579       7.202   9.516  -6.804  1.00  0.00           H  
ATOM   3277 HH22 ARG B 579       6.877  11.226  -6.720  1.00  0.00           H  
ATOM   3278  N   ILE B 580      -1.929  13.109  -8.326  1.00  0.00           N  
ATOM   3279  CA  ILE B 580      -3.327  13.113  -8.796  1.00  0.00           C  
ATOM   3280  C   ILE B 580      -4.060  14.436  -8.440  1.00  0.00           C  
ATOM   3281  O   ILE B 580      -5.280  14.452  -8.299  1.00  0.00           O  
ATOM   3282  CB  ILE B 580      -4.045  11.839  -8.237  1.00  0.00           C  
ATOM   3283  CG1 ILE B 580      -5.220  11.353  -9.117  1.00  0.00           C  
ATOM   3284  CG2 ILE B 580      -4.503  11.947  -6.768  1.00  0.00           C  
ATOM   3285  CD1 ILE B 580      -4.784  10.742 -10.456  1.00  0.00           C  
ATOM   3286  H   ILE B 580      -1.732  12.578  -7.489  1.00  0.00           H  
ATOM   3287  HA  ILE B 580      -3.299  13.052  -9.884  1.00  0.00           H  
ATOM   3288  HB  ILE B 580      -3.312  11.031  -8.257  1.00  0.00           H  
ATOM   3289 HG12 ILE B 580      -5.774  10.585  -8.575  1.00  0.00           H  
ATOM   3290 HG13 ILE B 580      -5.932  12.158  -9.296  1.00  0.00           H  
ATOM   3291 HG21 ILE B 580      -4.690  10.960  -6.345  1.00  0.00           H  
ATOM   3292 HG22 ILE B 580      -3.742  12.427  -6.162  1.00  0.00           H  
ATOM   3293 HG23 ILE B 580      -5.422  12.522  -6.656  1.00  0.00           H  
ATOM   3294 HD11 ILE B 580      -5.645  10.340 -10.989  1.00  0.00           H  
ATOM   3295 HD12 ILE B 580      -4.316  11.478 -11.110  1.00  0.00           H  
ATOM   3296 HD13 ILE B 580      -4.079   9.926 -10.304  1.00  0.00           H  
ATOM   3297  N   LEU B 581      -3.310  15.542  -8.302  1.00  0.00           N  
ATOM   3298  CA  LEU B 581      -3.760  16.892  -7.967  1.00  0.00           C  
ATOM   3299  C   LEU B 581      -3.279  17.874  -9.037  1.00  0.00           C  
ATOM   3300  O   LEU B 581      -4.071  18.666  -9.546  1.00  0.00           O  
ATOM   3301  CB  LEU B 581      -3.200  17.299  -6.587  1.00  0.00           C  
ATOM   3302  CG  LEU B 581      -3.602  16.376  -5.421  1.00  0.00           C  
ATOM   3303  CD1 LEU B 581      -2.789  16.716  -4.165  1.00  0.00           C  
ATOM   3304  CD2 LEU B 581      -5.110  16.422  -5.129  1.00  0.00           C  
ATOM   3305  H   LEU B 581      -2.318  15.426  -8.444  1.00  0.00           H  
ATOM   3306  HA  LEU B 581      -4.850  16.939  -7.945  1.00  0.00           H  
ATOM   3307  HB2 LEU B 581      -2.110  17.323  -6.643  1.00  0.00           H  
ATOM   3308  HB3 LEU B 581      -3.507  18.320  -6.356  1.00  0.00           H  
ATOM   3309  HG  LEU B 581      -3.353  15.352  -5.689  1.00  0.00           H  
ATOM   3310 HD11 LEU B 581      -3.025  16.035  -3.347  1.00  0.00           H  
ATOM   3311 HD12 LEU B 581      -1.718  16.638  -4.356  1.00  0.00           H  
ATOM   3312 HD13 LEU B 581      -2.993  17.732  -3.823  1.00  0.00           H  
ATOM   3313 HD21 LEU B 581      -5.364  15.780  -4.286  1.00  0.00           H  
ATOM   3314 HD22 LEU B 581      -5.438  17.434  -4.887  1.00  0.00           H  
ATOM   3315 HD23 LEU B 581      -5.697  16.077  -5.980  1.00  0.00           H  
ATOM   3316  N   ALA B 582      -1.986  17.793  -9.402  1.00  0.00           N  
ATOM   3317  CA  ALA B 582      -1.372  18.557 -10.483  1.00  0.00           C  
ATOM   3318  C   ALA B 582      -1.967  18.141 -11.835  1.00  0.00           C  
ATOM   3319  O   ALA B 582      -2.296  19.016 -12.629  1.00  0.00           O  
ATOM   3320  CB  ALA B 582       0.145  18.323 -10.457  1.00  0.00           C  
ATOM   3321  H   ALA B 582      -1.397  17.130  -8.920  1.00  0.00           H  
ATOM   3322  HA  ALA B 582      -1.570  19.616 -10.318  1.00  0.00           H  
ATOM   3323  HB1 ALA B 582       0.657  18.968 -11.169  1.00  0.00           H  
ATOM   3324  HB2 ALA B 582       0.556  18.550  -9.473  1.00  0.00           H  
ATOM   3325  HB3 ALA B 582       0.403  17.288 -10.689  1.00  0.00           H  
ATOM   3326  N   VAL B 583      -2.206  16.827 -12.030  1.00  0.00           N  
ATOM   3327  CA  VAL B 583      -2.993  16.198 -13.101  1.00  0.00           C  
ATOM   3328  C   VAL B 583      -4.322  16.923 -13.371  1.00  0.00           C  
ATOM   3329  O   VAL B 583      -4.630  17.225 -14.520  1.00  0.00           O  
ATOM   3330  CB  VAL B 583      -3.174  14.681 -12.788  1.00  0.00           C  
ATOM   3331  CG1 VAL B 583      -4.203  13.957 -13.678  1.00  0.00           C  
ATOM   3332  CG2 VAL B 583      -1.855  13.893 -12.832  1.00  0.00           C  
ATOM   3333  H   VAL B 583      -1.898  16.204 -11.296  1.00  0.00           H  
ATOM   3334  HA  VAL B 583      -2.414  16.289 -14.017  1.00  0.00           H  
ATOM   3335  HB  VAL B 583      -3.546  14.613 -11.764  1.00  0.00           H  
ATOM   3336 HG11 VAL B 583      -4.195  12.881 -13.498  1.00  0.00           H  
ATOM   3337 HG12 VAL B 583      -5.217  14.295 -13.471  1.00  0.00           H  
ATOM   3338 HG13 VAL B 583      -4.000  14.119 -14.736  1.00  0.00           H  
ATOM   3339 HG21 VAL B 583      -1.923  12.996 -12.216  1.00  0.00           H  
ATOM   3340 HG22 VAL B 583      -1.636  13.558 -13.842  1.00  0.00           H  
ATOM   3341 HG23 VAL B 583      -1.004  14.473 -12.480  1.00  0.00           H  
ATOM   3342  N   GLU B 584      -5.071  17.231 -12.300  1.00  0.00           N  
ATOM   3343  CA  GLU B 584      -6.377  17.887 -12.324  1.00  0.00           C  
ATOM   3344  C   GLU B 584      -6.323  19.371 -12.717  1.00  0.00           C  
ATOM   3345  O   GLU B 584      -7.300  19.885 -13.259  1.00  0.00           O  
ATOM   3346  CB  GLU B 584      -7.040  17.756 -10.943  1.00  0.00           C  
ATOM   3347  CG  GLU B 584      -6.979  16.332 -10.366  1.00  0.00           C  
ATOM   3348  CD  GLU B 584      -7.988  16.114  -9.240  1.00  0.00           C  
ATOM   3349  OE1 GLU B 584      -7.844  16.801  -8.207  1.00  0.00           O  
ATOM   3350  OE2 GLU B 584      -8.892  15.272  -9.437  1.00  0.00           O1-
ATOM   3351  H   GLU B 584      -4.717  16.975 -11.390  1.00  0.00           H  
ATOM   3352  HA  GLU B 584      -7.006  17.376 -13.042  1.00  0.00           H  
ATOM   3353  HB2 GLU B 584      -6.589  18.446 -10.229  1.00  0.00           H  
ATOM   3354  HB3 GLU B 584      -8.077  18.067 -11.041  1.00  0.00           H  
ATOM   3355  HG2 GLU B 584      -7.152  15.597 -11.148  1.00  0.00           H  
ATOM   3356  HG3 GLU B 584      -5.977  16.144  -9.990  1.00  0.00           H  
ATOM   3357  N   ARG B 585      -5.181  20.039 -12.484  1.00  0.00           N  
ATOM   3358  CA  ARG B 585      -4.932  21.423 -12.885  1.00  0.00           C  
ATOM   3359  C   ARG B 585      -4.533  21.503 -14.368  1.00  0.00           C  
ATOM   3360  O   ARG B 585      -4.902  22.472 -15.027  1.00  0.00           O  
ATOM   3361  CB  ARG B 585      -3.783  22.006 -12.039  1.00  0.00           C  
ATOM   3362  CG  ARG B 585      -4.124  22.125 -10.542  1.00  0.00           C  
ATOM   3363  CD  ARG B 585      -2.926  22.563  -9.691  1.00  0.00           C  
ATOM   3364  NE  ARG B 585      -2.535  23.948  -9.992  1.00  0.00           N  
ATOM   3365  CZ  ARG B 585      -1.345  24.509  -9.718  1.00  0.00           C  
ATOM   3366  NH1 ARG B 585      -0.373  23.822  -9.101  1.00  0.00           N  
ATOM   3367  NH2 ARG B 585      -1.127  25.782 -10.070  1.00  0.00           N1+
ATOM   3368  H   ARG B 585      -4.420  19.541 -12.044  1.00  0.00           H  
ATOM   3369  HA  ARG B 585      -5.830  22.022 -12.724  1.00  0.00           H  
ATOM   3370  HB2 ARG B 585      -2.880  21.409 -12.161  1.00  0.00           H  
ATOM   3371  HB3 ARG B 585      -3.530  22.998 -12.416  1.00  0.00           H  
ATOM   3372  HG2 ARG B 585      -4.952  22.822 -10.409  1.00  0.00           H  
ATOM   3373  HG3 ARG B 585      -4.480  21.168 -10.163  1.00  0.00           H  
ATOM   3374  HD2 ARG B 585      -3.174  22.497  -8.632  1.00  0.00           H  
ATOM   3375  HD3 ARG B 585      -2.084  21.893  -9.865  1.00  0.00           H  
ATOM   3376  HE  ARG B 585      -3.246  24.518 -10.428  1.00  0.00           H  
ATOM   3377 HH11 ARG B 585      -0.532  22.864  -8.826  1.00  0.00           H  
ATOM   3378 HH12 ARG B 585       0.518  24.253  -8.903  1.00  0.00           H  
ATOM   3379 HH21 ARG B 585      -1.845  26.313 -10.544  1.00  0.00           H  
ATOM   3380 HH22 ARG B 585      -0.240  26.222  -9.876  1.00  0.00           H  
ATOM   3381  N   TYR B 586      -3.848  20.478 -14.913  1.00  0.00           N  
ATOM   3382  CA  TYR B 586      -3.562  20.358 -16.347  1.00  0.00           C  
ATOM   3383  C   TYR B 586      -4.847  20.025 -17.108  1.00  0.00           C  
ATOM   3384  O   TYR B 586      -5.147  20.712 -18.077  1.00  0.00           O  
ATOM   3385  CB  TYR B 586      -2.496  19.271 -16.612  1.00  0.00           C  
ATOM   3386  CG  TYR B 586      -1.151  19.660 -16.036  1.00  0.00           C  
ATOM   3387  CD1 TYR B 586      -0.477  20.782 -16.544  1.00  0.00           C  
ATOM   3388  CD2 TYR B 586      -0.603  18.962 -14.944  1.00  0.00           C  
ATOM   3389  CE1 TYR B 586       0.651  21.282 -15.871  1.00  0.00           C  
ATOM   3390  CE2 TYR B 586       0.491  19.494 -14.240  1.00  0.00           C  
ATOM   3391  CZ  TYR B 586       1.057  20.710 -14.658  1.00  0.00           C  
ATOM   3392  OH  TYR B 586       1.966  21.362 -13.881  1.00  0.00           O  
ATOM   3393  H   TYR B 586      -3.563  19.716 -14.313  1.00  0.00           H  
ATOM   3394  HA  TYR B 586      -3.197  21.320 -16.715  1.00  0.00           H  
ATOM   3395  HB2 TYR B 586      -2.810  18.308 -16.205  1.00  0.00           H  
ATOM   3396  HB3 TYR B 586      -2.369  19.122 -17.686  1.00  0.00           H  
ATOM   3397  HD1 TYR B 586      -0.854  21.277 -17.425  1.00  0.00           H  
ATOM   3398  HD2 TYR B 586      -1.072  18.057 -14.594  1.00  0.00           H  
ATOM   3399  HE1 TYR B 586       1.171  22.147 -16.240  1.00  0.00           H  
ATOM   3400  HE2 TYR B 586       0.847  18.998 -13.352  1.00  0.00           H  
ATOM   3401  HH  TYR B 586       2.134  20.934 -13.056  1.00  0.00           H  
ATOM   3402  N   LEU B 587      -5.653  19.069 -16.604  1.00  0.00           N  
ATOM   3403  CA  LEU B 587      -7.010  18.746 -17.063  1.00  0.00           C  
ATOM   3404  C   LEU B 587      -7.940  19.966 -17.124  1.00  0.00           C  
ATOM   3405  O   LEU B 587      -8.793  20.040 -18.009  1.00  0.00           O  
ATOM   3406  CB  LEU B 587      -7.635  17.655 -16.161  1.00  0.00           C  
ATOM   3407  CG  LEU B 587      -7.041  16.251 -16.369  1.00  0.00           C  
ATOM   3408  CD1 LEU B 587      -7.319  15.271 -15.228  1.00  0.00           C  
ATOM   3409  CD2 LEU B 587      -7.565  15.614 -17.644  1.00  0.00           C  
ATOM   3410  H   LEU B 587      -5.324  18.563 -15.791  1.00  0.00           H  
ATOM   3411  HA  LEU B 587      -6.917  18.365 -18.077  1.00  0.00           H  
ATOM   3412  HB2 LEU B 587      -7.514  17.954 -15.123  1.00  0.00           H  
ATOM   3413  HB3 LEU B 587      -8.714  17.602 -16.316  1.00  0.00           H  
ATOM   3414  HG  LEU B 587      -5.962  16.352 -16.439  1.00  0.00           H  
ATOM   3415 HD11 LEU B 587      -6.793  14.331 -15.393  1.00  0.00           H  
ATOM   3416 HD12 LEU B 587      -6.980  15.647 -14.269  1.00  0.00           H  
ATOM   3417 HD13 LEU B 587      -8.381  15.043 -15.163  1.00  0.00           H  
ATOM   3418 HD21 LEU B 587      -7.250  14.579 -17.655  1.00  0.00           H  
ATOM   3419 HD22 LEU B 587      -8.653  15.623 -17.704  1.00  0.00           H  
ATOM   3420 HD23 LEU B 587      -7.142  16.091 -18.520  1.00  0.00           H  
ATOM   3421  N   LYS B 588      -7.749  20.929 -16.206  1.00  0.00           N  
ATOM   3422  CA  LYS B 588      -8.512  22.163 -16.149  1.00  0.00           C  
ATOM   3423  C   LYS B 588      -8.221  23.115 -17.319  1.00  0.00           C  
ATOM   3424  O   LYS B 588      -9.154  23.612 -17.951  1.00  0.00           O  
ATOM   3425  CB  LYS B 588      -8.341  22.828 -14.761  1.00  0.00           C  
ATOM   3426  CG  LYS B 588      -8.776  24.304 -14.638  1.00  0.00           C  
ATOM   3427  CD  LYS B 588      -9.082  24.703 -13.190  1.00  0.00           C  
ATOM   3428  CE  LYS B 588      -9.528  26.167 -13.073  1.00  0.00           C  
ATOM   3429  NZ  LYS B 588      -9.841  26.521 -11.678  1.00  0.00           N1+
ATOM   3430  H   LYS B 588      -7.033  20.792 -15.507  1.00  0.00           H  
ATOM   3431  HA  LYS B 588      -9.522  21.814 -16.254  1.00  0.00           H  
ATOM   3432  HB2 LYS B 588      -8.905  22.229 -14.045  1.00  0.00           H  
ATOM   3433  HB3 LYS B 588      -7.308  22.759 -14.435  1.00  0.00           H  
ATOM   3434  HG2 LYS B 588      -7.986  24.943 -15.037  1.00  0.00           H  
ATOM   3435  HG3 LYS B 588      -9.652  24.512 -15.247  1.00  0.00           H  
ATOM   3436  HD2 LYS B 588      -9.865  24.054 -12.795  1.00  0.00           H  
ATOM   3437  HD3 LYS B 588      -8.197  24.535 -12.574  1.00  0.00           H  
ATOM   3438  HE2 LYS B 588      -8.745  26.832 -13.439  1.00  0.00           H  
ATOM   3439  HE3 LYS B 588     -10.413  26.343 -13.686  1.00  0.00           H  
ATOM   3440  HZ1 LYS B 588     -10.588  25.933 -11.337  1.00  0.00           H  
ATOM   3441  HZ2 LYS B 588      -9.021  26.389 -11.104  1.00  0.00           H  
ATOM   3442  HZ3 LYS B 588     -10.128  27.489 -11.633  1.00  0.00           H  
ATOM   3443  N   ASP B 589      -6.936  23.336 -17.625  1.00  0.00           N  
ATOM   3444  CA  ASP B 589      -6.468  24.219 -18.700  1.00  0.00           C  
ATOM   3445  C   ASP B 589      -6.675  23.598 -20.097  1.00  0.00           C  
ATOM   3446  O   ASP B 589      -6.791  24.324 -21.084  1.00  0.00           O  
ATOM   3447  CB  ASP B 589      -4.971  24.536 -18.470  1.00  0.00           C  
ATOM   3448  CG  ASP B 589      -4.676  25.136 -17.085  1.00  0.00           C  
ATOM   3449  OD1 ASP B 589      -5.539  25.880 -16.569  1.00  0.00           O  
ATOM   3450  OD2 ASP B 589      -3.588  24.837 -16.554  1.00  0.00           O1-
ATOM   3451  H   ASP B 589      -6.228  22.887 -17.060  1.00  0.00           H  
ATOM   3452  HA  ASP B 589      -7.033  25.151 -18.660  1.00  0.00           H  
ATOM   3453  HB2 ASP B 589      -4.377  23.628 -18.587  1.00  0.00           H  
ATOM   3454  HB3 ASP B 589      -4.614  25.237 -19.225  1.00  0.00           H  
ATOM   3455  N   GLN B 590      -6.805  22.262 -20.154  1.00  0.00           N  
ATOM   3456  CA  GLN B 590      -7.099  21.427 -21.323  1.00  0.00           C  
ATOM   3457  C   GLN B 590      -8.582  21.360 -21.692  1.00  0.00           C  
ATOM   3458  O   GLN B 590      -8.955  20.630 -22.612  1.00  0.00           O  
ATOM   3459  CB  GLN B 590      -6.674  19.996 -20.975  1.00  0.00           C  
ATOM   3460  CG  GLN B 590      -5.165  19.907 -21.038  1.00  0.00           C  
ATOM   3461  CD  GLN B 590      -4.556  18.544 -20.750  1.00  0.00           C  
ATOM   3462  OE1 GLN B 590      -3.456  18.444 -20.213  1.00  0.00           O  
ATOM   3463  NE2 GLN B 590      -5.272  17.489 -21.118  1.00  0.00           N  
ATOM   3464  H   GLN B 590      -6.684  21.765 -19.281  1.00  0.00           H  
ATOM   3465  HA  GLN B 590      -6.558  21.799 -22.194  1.00  0.00           H  
ATOM   3466  HB2 GLN B 590      -7.031  19.720 -19.985  1.00  0.00           H  
ATOM   3467  HB3 GLN B 590      -7.093  19.278 -21.680  1.00  0.00           H  
ATOM   3468  HG2 GLN B 590      -4.998  20.129 -22.079  1.00  0.00           H  
ATOM   3469  HG3 GLN B 590      -4.683  20.683 -20.452  1.00  0.00           H  
ATOM   3470 HE21 GLN B 590      -6.143  17.629 -21.603  1.00  0.00           H  
ATOM   3471 HE22 GLN B 590      -4.908  16.563 -20.960  1.00  0.00           H  
ATOM   3472  N   GLN B 591      -9.411  22.146 -21.004  1.00  0.00           N  
ATOM   3473  CA  GLN B 591     -10.805  22.396 -21.324  1.00  0.00           C  
ATOM   3474  C   GLN B 591     -11.042  23.884 -21.560  1.00  0.00           C  
ATOM   3475  O   GLN B 591     -11.884  24.231 -22.382  1.00  0.00           O  
ATOM   3476  CB  GLN B 591     -11.667  21.878 -20.171  1.00  0.00           C  
ATOM   3477  CG  GLN B 591     -11.834  20.368 -20.255  1.00  0.00           C  
ATOM   3478  CD  GLN B 591     -12.747  19.699 -19.235  1.00  0.00           C  
ATOM   3479  OE1 GLN B 591     -13.154  18.552 -19.398  1.00  0.00           O  
ATOM   3480  NE2 GLN B 591     -13.096  20.409 -18.178  1.00  0.00           N  
ATOM   3481  H   GLN B 591      -9.016  22.672 -20.238  1.00  0.00           H  
ATOM   3482  HA  GLN B 591     -11.095  21.890 -22.247  1.00  0.00           H  
ATOM   3483  HB2 GLN B 591     -11.199  22.149 -19.227  1.00  0.00           H  
ATOM   3484  HB3 GLN B 591     -12.643  22.346 -20.197  1.00  0.00           H  
ATOM   3485  HG2 GLN B 591     -12.173  20.087 -21.253  1.00  0.00           H  
ATOM   3486  HG3 GLN B 591     -10.837  19.986 -20.064  1.00  0.00           H  
ATOM   3487 HE21 GLN B 591     -12.767  21.359 -18.084  1.00  0.00           H  
ATOM   3488 HE22 GLN B 591     -13.703  19.996 -17.487  1.00  0.00           H  
ATOM   3489  N   LEU B 592     -10.279  24.759 -20.885  1.00  0.00           N  
ATOM   3490  CA  LEU B 592     -10.394  26.215 -20.965  1.00  0.00           C  
ATOM   3491  C   LEU B 592      -9.956  26.801 -22.321  1.00  0.00           C  
ATOM   3492  O   LEU B 592     -10.237  27.966 -22.596  1.00  0.00           O  
ATOM   3493  CB  LEU B 592      -9.554  26.839 -19.826  1.00  0.00           C  
ATOM   3494  CG  LEU B 592     -10.384  27.709 -18.864  1.00  0.00           C  
ATOM   3495  CD1 LEU B 592      -9.548  28.089 -17.633  1.00  0.00           C  
ATOM   3496  CD2 LEU B 592     -10.951  28.968 -19.543  1.00  0.00           C  
ATOM   3497  H   LEU B 592      -9.609  24.394 -20.224  1.00  0.00           H  
ATOM   3498  HA  LEU B 592     -11.450  26.456 -20.830  1.00  0.00           H  
ATOM   3499  HB2 LEU B 592      -9.087  26.047 -19.241  1.00  0.00           H  
ATOM   3500  HB3 LEU B 592      -8.716  27.424 -20.212  1.00  0.00           H  
ATOM   3501  HG  LEU B 592     -11.224  27.111 -18.509  1.00  0.00           H  
ATOM   3502 HD11 LEU B 592     -10.138  28.668 -16.921  1.00  0.00           H  
ATOM   3503 HD12 LEU B 592      -9.187  27.202 -17.112  1.00  0.00           H  
ATOM   3504 HD13 LEU B 592      -8.680  28.687 -17.912  1.00  0.00           H  
ATOM   3505 HD21 LEU B 592     -11.502  29.581 -18.829  1.00  0.00           H  
ATOM   3506 HD22 LEU B 592     -10.155  29.584 -19.963  1.00  0.00           H  
ATOM   3507 HD23 LEU B 592     -11.642  28.722 -20.349  1.00  0.00           H  
ATOM   3508  N   LEU B 593      -9.308  25.996 -23.177  1.00  0.00           N  
ATOM   3509  CA  LEU B 593      -9.014  26.324 -24.566  1.00  0.00           C  
ATOM   3510  C   LEU B 593     -10.316  26.380 -25.413  1.00  0.00           C  
ATOM   3511  O   LEU B 593     -10.437  27.231 -26.291  1.00  0.00           O  
ATOM   3512  CB  LEU B 593      -7.945  25.311 -25.068  1.00  0.00           C  
ATOM   3513  CG  LEU B 593      -8.416  23.949 -25.621  1.00  0.00           C  
ATOM   3514  CD1 LEU B 593      -7.233  23.169 -26.197  1.00  0.00           C  
ATOM   3515  CD2 LEU B 593      -9.090  23.100 -24.542  1.00  0.00           C  
ATOM   3516  H   LEU B 593      -9.092  25.059 -22.871  1.00  0.00           H  
ATOM   3517  HA  LEU B 593      -8.562  27.317 -24.582  1.00  0.00           H  
ATOM   3518  HB2 LEU B 593      -7.327  25.803 -25.814  1.00  0.00           H  
ATOM   3519  HB3 LEU B 593      -7.234  25.126 -24.260  1.00  0.00           H  
ATOM   3520  HG  LEU B 593      -9.111  24.111 -26.445  1.00  0.00           H  
ATOM   3521 HD11 LEU B 593      -7.607  22.401 -26.869  1.00  0.00           H  
ATOM   3522 HD12 LEU B 593      -6.565  23.809 -26.772  1.00  0.00           H  
ATOM   3523 HD13 LEU B 593      -6.635  22.694 -25.418  1.00  0.00           H  
ATOM   3524 HD21 LEU B 593      -9.067  22.041 -24.795  1.00  0.00           H  
ATOM   3525 HD22 LEU B 593      -8.555  23.222 -23.604  1.00  0.00           H  
ATOM   3526 HD23 LEU B 593     -10.127  23.375 -24.375  1.00  0.00           H  
ATOM   3527  N   GLY B 594     -11.315  25.529 -25.113  1.00  0.00           N  
ATOM   3528  CA  GLY B 594     -12.592  25.404 -25.814  1.00  0.00           C  
ATOM   3529  C   GLY B 594     -12.439  25.021 -27.287  1.00  0.00           C  
ATOM   3530  O   GLY B 594     -11.579  24.207 -27.606  1.00  0.00           O  
ATOM   3531  H   GLY B 594     -11.173  24.902 -24.334  1.00  0.00           H  
ATOM   3532  HA2 GLY B 594     -13.154  24.608 -25.329  1.00  0.00           H  
ATOM   3533  HA3 GLY B 594     -13.177  26.312 -25.704  1.00  0.00           H  
ATOM   3534  N   ILE B 595     -13.280  25.600 -28.162  1.00  0.00           N  
ATOM   3535  CA  ILE B 595     -13.295  25.456 -29.626  1.00  0.00           C  
ATOM   3536  C   ILE B 595     -14.463  26.228 -30.233  1.00  0.00           C  
ATOM   3537  O   ILE B 595     -15.490  26.437 -29.589  1.00  0.00           O  
ATOM   3538  CB  ILE B 595     -13.439  23.990 -30.142  1.00  0.00           C  
ATOM   3539  CG1 ILE B 595     -14.301  23.048 -29.275  1.00  0.00           C  
ATOM   3540  CG2 ILE B 595     -12.111  23.369 -30.560  1.00  0.00           C  
ATOM   3541  CD1 ILE B 595     -15.639  22.669 -29.921  1.00  0.00           C  
ATOM   3542  H   ILE B 595     -13.975  26.229 -27.785  1.00  0.00           H  
ATOM   3543  HA  ILE B 595     -12.391  25.914 -30.023  1.00  0.00           H  
ATOM   3544  HB  ILE B 595     -13.941  24.012 -31.111  1.00  0.00           H  
ATOM   3545 HG12 ILE B 595     -13.718  22.155 -29.106  1.00  0.00           H  
ATOM   3546 HG13 ILE B 595     -14.510  23.438 -28.281  1.00  0.00           H  
ATOM   3547 HG21 ILE B 595     -12.321  22.466 -31.126  1.00  0.00           H  
ATOM   3548 HG22 ILE B 595     -11.569  24.041 -31.219  1.00  0.00           H  
ATOM   3549 HG23 ILE B 595     -11.462  23.095 -29.733  1.00  0.00           H  
ATOM   3550 HD11 ILE B 595     -16.167  21.934 -29.313  1.00  0.00           H  
ATOM   3551 HD12 ILE B 595     -16.284  23.542 -30.019  1.00  0.00           H  
ATOM   3552 HD13 ILE B 595     -15.503  22.244 -30.915  1.00  0.00           H  
ATOM   3553  N   TRP B 596     -14.321  26.509 -31.538  1.00  0.00           N  
ATOM   3554  CA  TRP B 596     -15.426  26.563 -32.482  1.00  0.00           C  
ATOM   3555  C   TRP B 596     -14.945  26.234 -33.894  1.00  0.00           C  
ATOM   3556  O   TRP B 596     -15.288  25.187 -34.440  1.00  0.00           O  
ATOM   3557  CB  TRP B 596     -16.260  27.856 -32.380  1.00  0.00           C  
ATOM   3558  CG  TRP B 596     -17.708  27.629 -32.089  1.00  0.00           C  
ATOM   3559  CD1 TRP B 596     -18.619  27.145 -32.963  1.00  0.00           C  
ATOM   3560  CD2 TRP B 596     -18.425  27.855 -30.840  1.00  0.00           C  
ATOM   3561  NE1 TRP B 596     -19.846  27.049 -32.341  1.00  0.00           N  
ATOM   3562  CE2 TRP B 596     -19.788  27.471 -31.028  1.00  0.00           C  
ATOM   3563  CE3 TRP B 596     -18.065  28.347 -29.564  1.00  0.00           C  
ATOM   3564  CZ2 TRP B 596     -20.741  27.566 -29.999  1.00  0.00           C  
ATOM   3565  CZ3 TRP B 596     -19.010  28.442 -28.523  1.00  0.00           C  
ATOM   3566  CH2 TRP B 596     -20.346  28.053 -28.739  1.00  0.00           C  
ATOM   3567  H   TRP B 596     -13.411  26.337 -31.941  1.00  0.00           H  
ATOM   3568  HA  TRP B 596     -16.079  25.730 -32.209  1.00  0.00           H  
ATOM   3569  HB2 TRP B 596     -15.867  28.526 -31.620  1.00  0.00           H  
ATOM   3570  HB3 TRP B 596     -16.203  28.426 -33.306  1.00  0.00           H  
ATOM   3571  HD1 TRP B 596     -18.399  26.872 -33.985  1.00  0.00           H  
ATOM   3572  HE1 TRP B 596     -20.671  26.706 -32.813  1.00  0.00           H  
ATOM   3573  HE3 TRP B 596     -17.047  28.657 -29.386  1.00  0.00           H  
ATOM   3574  HZ2 TRP B 596     -21.764  27.266 -30.172  1.00  0.00           H  
ATOM   3575  HZ3 TRP B 596     -18.707  28.818 -27.557  1.00  0.00           H  
ATOM   3576  HH2 TRP B 596     -21.067  28.130 -27.939  1.00  0.00           H  
ATOM   3577  N   GLY B 597     -14.165  27.149 -34.489  1.00  0.00           N  
ATOM   3578  CA  GLY B 597     -13.851  27.125 -35.909  1.00  0.00           C  
ATOM   3579  C   GLY B 597     -14.978  27.762 -36.709  1.00  0.00           C  
ATOM   3580  O   GLY B 597     -15.765  27.036 -37.313  1.00  0.00           O  
ATOM   3581  H   GLY B 597     -13.914  27.976 -33.967  1.00  0.00           H  
ATOM   3582  HA2 GLY B 597     -12.941  27.663 -36.113  1.00  0.00           H  
ATOM   3583  HA3 GLY B 597     -13.678  26.105 -36.257  1.00  0.00           H  
ATOM   3584  N   CYS B 598     -15.053  29.106 -36.711  1.00  0.00           N  
ATOM   3585  CA  CYS B 598     -16.077  29.856 -37.433  1.00  0.00           C  
ATOM   3586  C   CYS B 598     -15.560  31.062 -38.224  1.00  0.00           C  
ATOM   3587  O   CYS B 598     -14.721  30.878 -39.099  1.00  0.00           O  
ATOM   3588  CB  CYS B 598     -17.445  29.929 -36.712  1.00  0.00           C  
ATOM   3589  SG  CYS B 598     -17.516  30.381 -34.955  1.00  0.00           S  
ATOM   3590  H   CYS B 598     -14.372  29.638 -36.190  1.00  0.00           H  
ATOM   3591  HA  CYS B 598     -16.288  29.214 -38.275  1.00  0.00           H  
ATOM   3592  HB2 CYS B 598     -18.125  30.588 -37.254  1.00  0.00           H  
ATOM   3593  HB3 CYS B 598     -17.906  28.943 -36.772  1.00  0.00           H  
ATOM   3594  N   SER B 599     -16.110  32.260 -38.000  1.00  0.00           N  
ATOM   3595  CA  SER B 599     -15.766  33.501 -38.687  1.00  0.00           C  
ATOM   3596  C   SER B 599     -15.165  34.439 -37.631  1.00  0.00           C  
ATOM   3597  O   SER B 599     -15.840  34.791 -36.666  1.00  0.00           O  
ATOM   3598  CB  SER B 599     -17.059  34.038 -39.336  1.00  0.00           C  
ATOM   3599  OG  SER B 599     -16.929  35.342 -39.870  1.00  0.00           O  
ATOM   3600  H   SER B 599     -16.790  32.335 -37.256  1.00  0.00           H  
ATOM   3601  HA  SER B 599     -15.025  33.335 -39.473  1.00  0.00           H  
ATOM   3602  HB2 SER B 599     -17.370  33.371 -40.141  1.00  0.00           H  
ATOM   3603  HB3 SER B 599     -17.871  34.027 -38.612  1.00  0.00           H  
ATOM   3604  HG  SER B 599     -17.800  35.648 -40.079  1.00  0.00           H  
ATOM   3605  N   GLY B 600     -13.883  34.804 -37.801  1.00  0.00           N  
ATOM   3606  CA  GLY B 600     -13.000  35.409 -36.793  1.00  0.00           C  
ATOM   3607  C   GLY B 600     -13.262  36.848 -36.366  1.00  0.00           C  
ATOM   3608  O   GLY B 600     -12.413  37.453 -35.714  1.00  0.00           O  
ATOM   3609  H   GLY B 600     -13.424  34.459 -38.633  1.00  0.00           H  
ATOM   3610  HA2 GLY B 600     -13.033  34.806 -35.885  1.00  0.00           H  
ATOM   3611  HA3 GLY B 600     -11.983  35.379 -37.181  1.00  0.00           H  
ATOM   3612  N   LYS B 601     -14.421  37.382 -36.745  1.00  0.00           N  
ATOM   3613  CA  LYS B 601     -14.915  38.722 -36.466  1.00  0.00           C  
ATOM   3614  C   LYS B 601     -16.437  38.743 -36.249  1.00  0.00           C  
ATOM   3615  O   LYS B 601     -16.955  39.721 -35.714  1.00  0.00           O  
ATOM   3616  CB  LYS B 601     -14.361  39.757 -37.478  1.00  0.00           C  
ATOM   3617  CG  LYS B 601     -14.030  39.239 -38.896  1.00  0.00           C  
ATOM   3618  CD  LYS B 601     -15.212  38.629 -39.667  1.00  0.00           C  
ATOM   3619  CE  LYS B 601     -14.777  38.081 -41.032  1.00  0.00           C  
ATOM   3620  NZ  LYS B 601     -15.911  37.489 -41.757  1.00  0.00           N1+
ATOM   3621  H   LYS B 601     -15.031  36.779 -37.275  1.00  0.00           H  
ATOM   3622  HA  LYS B 601     -14.524  39.009 -35.488  1.00  0.00           H  
ATOM   3623  HB2 LYS B 601     -15.041  40.607 -37.553  1.00  0.00           H  
ATOM   3624  HB3 LYS B 601     -13.440  40.170 -37.064  1.00  0.00           H  
ATOM   3625  HG2 LYS B 601     -13.628  40.071 -39.476  1.00  0.00           H  
ATOM   3626  HG3 LYS B 601     -13.218  38.513 -38.840  1.00  0.00           H  
ATOM   3627  HD2 LYS B 601     -15.662  37.821 -39.091  1.00  0.00           H  
ATOM   3628  HD3 LYS B 601     -15.989  39.385 -39.796  1.00  0.00           H  
ATOM   3629  HE2 LYS B 601     -14.348  38.877 -41.641  1.00  0.00           H  
ATOM   3630  HE3 LYS B 601     -14.007  37.319 -40.906  1.00  0.00           H  
ATOM   3631  HZ1 LYS B 601     -16.630  38.186 -41.887  1.00  0.00           H  
ATOM   3632  HZ2 LYS B 601     -15.601  37.151 -42.657  1.00  0.00           H  
ATOM   3633  HZ3 LYS B 601     -16.281  36.718 -41.215  1.00  0.00           H  
ATOM   3634  N   LEU B 602     -17.141  37.649 -36.593  1.00  0.00           N  
ATOM   3635  CA  LEU B 602     -18.533  37.380 -36.243  1.00  0.00           C  
ATOM   3636  C   LEU B 602     -18.458  36.494 -34.987  1.00  0.00           C  
ATOM   3637  O   LEU B 602     -18.556  35.270 -35.068  1.00  0.00           O  
ATOM   3638  CB  LEU B 602     -19.186  36.668 -37.453  1.00  0.00           C  
ATOM   3639  CG  LEU B 602     -20.732  36.610 -37.449  1.00  0.00           C  
ATOM   3640  CD1 LEU B 602     -21.293  36.884 -38.854  1.00  0.00           C  
ATOM   3641  CD2 LEU B 602     -21.273  35.269 -36.924  1.00  0.00           C  
ATOM   3642  H   LEU B 602     -16.636  36.868 -36.987  1.00  0.00           H  
ATOM   3643  HA  LEU B 602     -19.068  38.306 -36.023  1.00  0.00           H  
ATOM   3644  HB2 LEU B 602     -18.874  37.215 -38.345  1.00  0.00           H  
ATOM   3645  HB3 LEU B 602     -18.773  35.672 -37.585  1.00  0.00           H  
ATOM   3646  HG  LEU B 602     -21.110  37.401 -36.801  1.00  0.00           H  
ATOM   3647 HD11 LEU B 602     -22.384  36.868 -38.851  1.00  0.00           H  
ATOM   3648 HD12 LEU B 602     -20.986  37.865 -39.219  1.00  0.00           H  
ATOM   3649 HD13 LEU B 602     -20.952  36.137 -39.571  1.00  0.00           H  
ATOM   3650 HD21 LEU B 602     -22.362  35.241 -36.971  1.00  0.00           H  
ATOM   3651 HD22 LEU B 602     -20.895  34.430 -37.508  1.00  0.00           H  
ATOM   3652 HD23 LEU B 602     -20.998  35.104 -35.883  1.00  0.00           H  
ATOM   3653  N   ILE B 603     -18.187  37.165 -33.852  1.00  0.00           N  
ATOM   3654  CA  ILE B 603     -17.755  36.696 -32.528  1.00  0.00           C  
ATOM   3655  C   ILE B 603     -18.049  35.226 -32.160  1.00  0.00           C  
ATOM   3656  O   ILE B 603     -19.187  34.863 -31.870  1.00  0.00           O  
ATOM   3657  CB  ILE B 603     -18.087  37.740 -31.418  1.00  0.00           C  
ATOM   3658  CG1 ILE B 603     -19.380  38.565 -31.652  1.00  0.00           C  
ATOM   3659  CG2 ILE B 603     -16.905  38.703 -31.202  1.00  0.00           C  
ATOM   3660  CD1 ILE B 603     -20.667  37.735 -31.749  1.00  0.00           C  
ATOM   3661  H   ILE B 603     -18.152  38.169 -33.958  1.00  0.00           H  
ATOM   3662  HA  ILE B 603     -16.668  36.719 -32.634  1.00  0.00           H  
ATOM   3663  HB  ILE B 603     -18.213  37.207 -30.474  1.00  0.00           H  
ATOM   3664 HG12 ILE B 603     -19.499  39.264 -30.823  1.00  0.00           H  
ATOM   3665 HG13 ILE B 603     -19.282  39.189 -32.542  1.00  0.00           H  
ATOM   3666 HG21 ILE B 603     -17.112  39.409 -30.397  1.00  0.00           H  
ATOM   3667 HG22 ILE B 603     -15.998  38.163 -30.928  1.00  0.00           H  
ATOM   3668 HG23 ILE B 603     -16.693  39.279 -32.103  1.00  0.00           H  
ATOM   3669 HD11 ILE B 603     -21.539  38.384 -31.825  1.00  0.00           H  
ATOM   3670 HD12 ILE B 603     -20.667  37.086 -32.624  1.00  0.00           H  
ATOM   3671 HD13 ILE B 603     -20.797  37.109 -30.867  1.00  0.00           H  
ATOM   3672  N   CYS B 604     -16.994  34.397 -32.203  1.00  0.00           N  
ATOM   3673  CA  CYS B 604     -17.014  32.935 -32.105  1.00  0.00           C  
ATOM   3674  C   CYS B 604     -16.567  32.417 -30.723  1.00  0.00           C  
ATOM   3675  O   CYS B 604     -16.179  31.254 -30.618  1.00  0.00           O  
ATOM   3676  CB  CYS B 604     -16.081  32.401 -33.221  1.00  0.00           C  
ATOM   3677  SG  CYS B 604     -16.902  32.312 -34.831  1.00  0.00           S  
ATOM   3678  H   CYS B 604     -16.101  34.807 -32.434  1.00  0.00           H  
ATOM   3679  HA  CYS B 604     -18.023  32.551 -32.269  1.00  0.00           H  
ATOM   3680  HB2 CYS B 604     -15.194  33.029 -33.316  1.00  0.00           H  
ATOM   3681  HB3 CYS B 604     -15.709  31.397 -33.017  1.00  0.00           H  
ATOM   3682  N   THR B 605     -16.634  33.279 -29.686  1.00  0.00           N  
ATOM   3683  CA  THR B 605     -16.154  33.159 -28.298  1.00  0.00           C  
ATOM   3684  C   THR B 605     -16.112  31.722 -27.739  1.00  0.00           C  
ATOM   3685  O   THR B 605     -17.147  31.150 -27.395  1.00  0.00           O  
ATOM   3686  CB  THR B 605     -16.912  34.182 -27.413  1.00  0.00           C  
ATOM   3687  OG1 THR B 605     -16.655  35.486 -27.903  1.00  0.00           O  
ATOM   3688  CG2 THR B 605     -16.488  34.179 -25.933  1.00  0.00           C  
ATOM   3689  H   THR B 605     -17.011  34.189 -29.908  1.00  0.00           H  
ATOM   3690  HA  THR B 605     -15.116  33.497 -28.335  1.00  0.00           H  
ATOM   3691  HB  THR B 605     -17.985  33.999 -27.478  1.00  0.00           H  
ATOM   3692 HG21 THR B 605     -17.003  34.961 -25.375  1.00  0.00           H  
ATOM   3693 HG22 THR B 605     -16.725  33.233 -25.446  1.00  0.00           H  
ATOM   3694 HG23 THR B 605     -15.415  34.346 -25.827  1.00  0.00           H  
ATOM   3695  HG1 THR B 605     -17.144  36.105 -27.381  1.00  0.00           H  
ATOM   3696  N   THR B 606     -14.899  31.149 -27.703  1.00  0.00           N  
ATOM   3697  CA  THR B 606     -14.592  29.736 -27.477  1.00  0.00           C  
ATOM   3698  C   THR B 606     -14.424  29.407 -25.977  1.00  0.00           C  
ATOM   3699  O   THR B 606     -13.459  28.757 -25.577  1.00  0.00           O  
ATOM   3700  CB  THR B 606     -13.308  29.398 -28.289  1.00  0.00           C  
ATOM   3701  OG1 THR B 606     -12.186  30.150 -27.866  1.00  0.00           O  
ATOM   3702  CG2 THR B 606     -13.470  29.596 -29.802  1.00  0.00           C  
ATOM   3703  H   THR B 606     -14.109  31.715 -27.980  1.00  0.00           H  
ATOM   3704  HA  THR B 606     -15.411  29.121 -27.851  1.00  0.00           H  
ATOM   3705  HB  THR B 606     -13.065  28.348 -28.126  1.00  0.00           H  
ATOM   3706 HG21 THR B 606     -12.636  29.154 -30.346  1.00  0.00           H  
ATOM   3707 HG22 THR B 606     -14.382  29.122 -30.151  1.00  0.00           H  
ATOM   3708 HG23 THR B 606     -13.522  30.651 -30.072  1.00  0.00           H  
ATOM   3709  HG1 THR B 606     -11.412  29.798 -28.279  1.00  0.00           H  
ATOM   3710  N   ALA B 607     -15.391  29.823 -25.145  1.00  0.00           N  
ATOM   3711  CA  ALA B 607     -15.484  29.464 -23.733  1.00  0.00           C  
ATOM   3712  C   ALA B 607     -16.352  28.199 -23.617  1.00  0.00           C  
ATOM   3713  O   ALA B 607     -17.558  28.277 -23.380  1.00  0.00           O  
ATOM   3714  CB  ALA B 607     -16.142  30.637 -22.984  1.00  0.00           C  
ATOM   3715  H   ALA B 607     -16.159  30.348 -25.540  1.00  0.00           H  
ATOM   3716  HA  ALA B 607     -14.499  29.276 -23.301  1.00  0.00           H  
ATOM   3717  HB1 ALA B 607     -16.276  30.408 -21.927  1.00  0.00           H  
ATOM   3718  HB2 ALA B 607     -15.521  31.531 -23.046  1.00  0.00           H  
ATOM   3719  HB3 ALA B 607     -17.119  30.893 -23.398  1.00  0.00           H  
ATOM   3720  N   VAL B 608     -15.719  27.030 -23.807  1.00  0.00           N  
ATOM   3721  CA  VAL B 608     -16.338  25.704 -23.752  1.00  0.00           C  
ATOM   3722  C   VAL B 608     -15.485  24.850 -22.793  1.00  0.00           C  
ATOM   3723  O   VAL B 608     -14.608  24.132 -23.270  1.00  0.00           O  
ATOM   3724  CB  VAL B 608     -16.503  25.104 -25.182  1.00  0.00           C  
ATOM   3725  CG1 VAL B 608     -17.290  23.779 -25.152  1.00  0.00           C  
ATOM   3726  CG2 VAL B 608     -17.166  26.072 -26.182  1.00  0.00           C  
ATOM   3727  H   VAL B 608     -14.729  27.059 -24.008  1.00  0.00           H  
ATOM   3728  HA  VAL B 608     -17.346  25.781 -23.345  1.00  0.00           H  
ATOM   3729  HB  VAL B 608     -15.514  24.885 -25.585  1.00  0.00           H  
ATOM   3730 HG11 VAL B 608     -17.386  23.358 -26.154  1.00  0.00           H  
ATOM   3731 HG12 VAL B 608     -16.797  23.025 -24.538  1.00  0.00           H  
ATOM   3732 HG13 VAL B 608     -18.296  23.923 -24.757  1.00  0.00           H  
ATOM   3733 HG21 VAL B 608     -17.302  25.599 -27.155  1.00  0.00           H  
ATOM   3734 HG22 VAL B 608     -18.145  26.398 -25.831  1.00  0.00           H  
ATOM   3735 HG23 VAL B 608     -16.558  26.960 -26.352  1.00  0.00           H  
ATOM   3736  N   PRO B 609     -15.693  24.943 -21.457  1.00  0.00           N  
ATOM   3737  CA  PRO B 609     -14.876  24.271 -20.434  1.00  0.00           C  
ATOM   3738  C   PRO B 609     -15.236  22.769 -20.328  1.00  0.00           C  
ATOM   3739  O   PRO B 609     -15.121  22.029 -21.305  1.00  0.00           O  
ATOM   3740  CB  PRO B 609     -15.161  25.094 -19.157  1.00  0.00           C  
ATOM   3741  CG  PRO B 609     -16.594  25.554 -19.318  1.00  0.00           C  
ATOM   3742  CD  PRO B 609     -16.721  25.778 -20.822  1.00  0.00           C  
ATOM   3743  HA  PRO B 609     -13.819  24.354 -20.676  1.00  0.00           H  
ATOM   3744  HB2 PRO B 609     -15.010  24.576 -18.212  1.00  0.00           H  
ATOM   3745  HB3 PRO B 609     -14.504  25.965 -19.143  1.00  0.00           H  
ATOM   3746  HG2 PRO B 609     -17.274  24.763 -19.001  1.00  0.00           H  
ATOM   3747  HG3 PRO B 609     -16.826  26.445 -18.735  1.00  0.00           H  
ATOM   3748  HD2 PRO B 609     -16.535  26.827 -21.053  1.00  0.00           H  
ATOM   3749  HD3 PRO B 609     -17.725  25.525 -21.163  1.00  0.00           H  
ATOM   3750  N   TRP B 610     -15.642  22.310 -19.137  1.00  0.00           N  
ATOM   3751  CA  TRP B 610     -16.233  21.000 -18.866  1.00  0.00           C  
ATOM   3752  C   TRP B 610     -17.654  20.945 -19.447  1.00  0.00           C  
ATOM   3753  O   TRP B 610     -17.998  20.019 -20.181  1.00  0.00           O  
ATOM   3754  CB  TRP B 610     -16.263  20.838 -17.325  1.00  0.00           C  
ATOM   3755  CG  TRP B 610     -17.215  19.858 -16.717  1.00  0.00           C  
ATOM   3756  CD1 TRP B 610     -18.156  20.171 -15.802  1.00  0.00           C  
ATOM   3757  CD2 TRP B 610     -17.348  18.428 -16.962  1.00  0.00           C  
ATOM   3758  NE1 TRP B 610     -18.863  19.039 -15.460  1.00  0.00           N  
ATOM   3759  CE2 TRP B 610     -18.417  17.934 -16.153  1.00  0.00           C  
ATOM   3760  CE3 TRP B 610     -16.688  17.498 -17.794  1.00  0.00           C  
ATOM   3761  CZ2 TRP B 610     -18.819  16.587 -16.174  1.00  0.00           C  
ATOM   3762  CZ3 TRP B 610     -17.083  16.147 -17.822  1.00  0.00           C  
ATOM   3763  CH2 TRP B 610     -18.152  15.688 -17.026  1.00  0.00           C  
ATOM   3764  H   TRP B 610     -15.650  22.971 -18.374  1.00  0.00           H  
ATOM   3765  HA  TRP B 610     -15.644  20.204 -19.322  1.00  0.00           H  
ATOM   3766  HB2 TRP B 610     -15.288  20.532 -16.968  1.00  0.00           H  
ATOM   3767  HB3 TRP B 610     -16.457  21.805 -16.855  1.00  0.00           H  
ATOM   3768  HD1 TRP B 610     -18.312  21.164 -15.412  1.00  0.00           H  
ATOM   3769  HE1 TRP B 610     -19.620  19.049 -14.793  1.00  0.00           H  
ATOM   3770  HE3 TRP B 610     -15.866  17.825 -18.415  1.00  0.00           H  
ATOM   3771  HZ2 TRP B 610     -19.630  16.246 -15.548  1.00  0.00           H  
ATOM   3772  HZ3 TRP B 610     -16.529  15.452 -18.427  1.00  0.00           H  
ATOM   3773  HH2 TRP B 610     -18.434  14.646 -17.049  1.00  0.00           H  
ATOM   3774  N   ASN B 611     -18.454  21.960 -19.104  1.00  0.00           N  
ATOM   3775  CA  ASN B 611     -19.835  22.158 -19.503  1.00  0.00           C  
ATOM   3776  C   ASN B 611     -20.101  23.662 -19.385  1.00  0.00           C  
ATOM   3777  O   ASN B 611     -20.076  24.375 -20.387  1.00  0.00           O  
ATOM   3778  CB  ASN B 611     -20.760  21.227 -18.677  1.00  0.00           C  
ATOM   3779  CG  ASN B 611     -22.239  21.367 -19.036  1.00  0.00           C  
ATOM   3780  OD1 ASN B 611     -22.999  21.987 -18.295  1.00  0.00           O  
ATOM   3781  ND2 ASN B 611     -22.655  20.777 -20.158  1.00  0.00           N  
ATOM   3782  H   ASN B 611     -18.056  22.675 -18.513  1.00  0.00           H  
ATOM   3783  HA  ASN B 611     -19.927  21.896 -20.560  1.00  0.00           H  
ATOM   3784  HB2 ASN B 611     -20.472  20.186 -18.824  1.00  0.00           H  
ATOM   3785  HB3 ASN B 611     -20.637  21.416 -17.609  1.00  0.00           H  
ATOM   3786 HD21 ASN B 611     -22.002  20.265 -20.734  1.00  0.00           H  
ATOM   3787 HD22 ASN B 611     -23.627  20.842 -20.423  1.00  0.00           H  
ATOM   3788  N   ALA B 612     -20.313  24.128 -18.145  1.00  0.00           N  
ATOM   3789  CA  ALA B 612     -20.501  25.526 -17.762  1.00  0.00           C  
ATOM   3790  C   ALA B 612     -20.353  25.746 -16.248  1.00  0.00           C  
ATOM   3791  O   ALA B 612     -20.197  26.889 -15.822  1.00  0.00           O  
ATOM   3792  CB  ALA B 612     -21.855  26.052 -18.274  1.00  0.00           C  
ATOM   3793  H   ALA B 612     -20.318  23.448 -17.401  1.00  0.00           H  
ATOM   3794  HA  ALA B 612     -19.707  26.106 -18.236  1.00  0.00           H  
ATOM   3795  HB1 ALA B 612     -22.012  27.091 -17.982  1.00  0.00           H  
ATOM   3796  HB2 ALA B 612     -21.918  26.014 -19.361  1.00  0.00           H  
ATOM   3797  HB3 ALA B 612     -22.683  25.466 -17.873  1.00  0.00           H  
ATOM   3798  N   SER B 613     -20.394  24.671 -15.440  1.00  0.00           N  
ATOM   3799  CA  SER B 613     -20.353  24.650 -13.972  1.00  0.00           C  
ATOM   3800  C   SER B 613     -18.951  24.904 -13.362  1.00  0.00           C  
ATOM   3801  O   SER B 613     -18.660  24.449 -12.256  1.00  0.00           O  
ATOM   3802  CB  SER B 613     -20.942  23.292 -13.523  1.00  0.00           C  
ATOM   3803  OG  SER B 613     -20.168  22.191 -13.958  1.00  0.00           O  
ATOM   3804  H   SER B 613     -20.518  23.766 -15.867  1.00  0.00           H  
ATOM   3805  HA  SER B 613     -21.006  25.442 -13.603  1.00  0.00           H  
ATOM   3806  HB2 SER B 613     -21.021  23.251 -12.435  1.00  0.00           H  
ATOM   3807  HB3 SER B 613     -21.957  23.176 -13.905  1.00  0.00           H  
ATOM   3808  HG  SER B 613     -20.538  21.402 -13.591  1.00  0.00           H  
ATOM   3809  N   TRP B 614     -18.099  25.657 -14.077  1.00  0.00           N  
ATOM   3810  CA  TRP B 614     -16.796  26.178 -13.674  1.00  0.00           C  
ATOM   3811  C   TRP B 614     -15.718  25.104 -13.784  1.00  0.00           C  
ATOM   3812  O   TRP B 614     -15.332  24.757 -14.900  1.00  0.00           O  
ATOM   3813  CB  TRP B 614     -16.793  26.982 -12.349  1.00  0.00           C  
ATOM   3814  CG  TRP B 614     -17.903  27.959 -12.109  1.00  0.00           C  
ATOM   3815  CD1 TRP B 614     -18.510  28.131 -10.913  1.00  0.00           C  
ATOM   3816  CD2 TRP B 614     -18.573  28.876 -13.033  1.00  0.00           C  
ATOM   3817  NE1 TRP B 614     -19.494  29.087 -11.024  1.00  0.00           N  
ATOM   3818  CE2 TRP B 614     -19.592  29.570 -12.311  1.00  0.00           C  
ATOM   3819  CE3 TRP B 614     -18.440  29.193 -14.408  1.00  0.00           C  
ATOM   3820  CZ2 TRP B 614     -20.439  30.513 -12.918  1.00  0.00           C  
ATOM   3821  CZ3 TRP B 614     -19.289  30.131 -15.029  1.00  0.00           C  
ATOM   3822  CH2 TRP B 614     -20.288  30.790 -14.288  1.00  0.00           C  
ATOM   3823  H   TRP B 614     -18.444  25.988 -14.967  1.00  0.00           H  
ATOM   3824  HA  TRP B 614     -16.543  26.892 -14.457  1.00  0.00           H  
ATOM   3825  HB2 TRP B 614     -16.802  26.304 -11.495  1.00  0.00           H  
ATOM   3826  HB3 TRP B 614     -15.856  27.535 -12.277  1.00  0.00           H  
ATOM   3827  HD1 TRP B 614     -18.252  27.591 -10.013  1.00  0.00           H  
ATOM   3828  HE1 TRP B 614     -20.073  29.366 -10.244  1.00  0.00           H  
ATOM   3829  HE3 TRP B 614     -17.685  28.704 -15.004  1.00  0.00           H  
ATOM   3830  HZ2 TRP B 614     -21.201  31.015 -12.341  1.00  0.00           H  
ATOM   3831  HZ3 TRP B 614     -19.172  30.346 -16.081  1.00  0.00           H  
ATOM   3832  HH2 TRP B 614     -20.935  31.508 -14.770  1.00  0.00           H  
ATOM   3833  N   SER B 615     -15.253  24.611 -12.618  1.00  0.00           N  
ATOM   3834  CA  SER B 615     -14.184  23.647 -12.376  1.00  0.00           C  
ATOM   3835  C   SER B 615     -14.132  22.522 -13.408  1.00  0.00           C  
ATOM   3836  O   SER B 615     -15.055  21.719 -13.539  1.00  0.00           O  
ATOM   3837  CB  SER B 615     -14.215  23.151 -10.921  1.00  0.00           C  
ATOM   3838  OG  SER B 615     -13.595  24.103 -10.078  1.00  0.00           O  
ATOM   3839  H   SER B 615     -15.690  24.974 -11.783  1.00  0.00           H  
ATOM   3840  HA  SER B 615     -13.260  24.218 -12.493  1.00  0.00           H  
ATOM   3841  HB2 SER B 615     -15.236  22.959 -10.587  1.00  0.00           H  
ATOM   3842  HB3 SER B 615     -13.666  22.214 -10.818  1.00  0.00           H  
ATOM   3843  HG  SER B 615     -13.640  23.788  -9.188  1.00  0.00           H  
ATOM   3844  N   ASN B 616     -13.057  22.574 -14.192  1.00  0.00           N  
ATOM   3845  CA  ASN B 616     -12.842  21.821 -15.404  1.00  0.00           C  
ATOM   3846  C   ASN B 616     -12.179  20.502 -14.983  1.00  0.00           C  
ATOM   3847  O   ASN B 616     -11.009  20.504 -14.602  1.00  0.00           O  
ATOM   3848  CB  ASN B 616     -11.870  22.652 -16.258  1.00  0.00           C  
ATOM   3849  CG  ASN B 616     -12.410  23.919 -16.919  1.00  0.00           C  
ATOM   3850  OD1 ASN B 616     -12.540  23.969 -18.135  1.00  0.00           O  
ATOM   3851  ND2 ASN B 616     -12.633  24.985 -16.151  1.00  0.00           N  
ATOM   3852  H   ASN B 616     -12.349  23.254 -13.961  1.00  0.00           H  
ATOM   3853  HA  ASN B 616     -13.782  21.660 -15.925  1.00  0.00           H  
ATOM   3854  HB2 ASN B 616     -11.068  22.985 -15.610  1.00  0.00           H  
ATOM   3855  HB3 ASN B 616     -11.437  22.035 -17.041  1.00  0.00           H  
ATOM   3856 HD21 ASN B 616     -12.516  24.929 -15.151  1.00  0.00           H  
ATOM   3857 HD22 ASN B 616     -12.956  25.841 -16.576  1.00  0.00           H  
ATOM   3858  N   LYS B 617     -12.985  19.425 -14.973  1.00  0.00           N  
ATOM   3859  CA  LYS B 617     -12.829  18.177 -14.217  1.00  0.00           C  
ATOM   3860  C   LYS B 617     -13.661  18.279 -12.928  1.00  0.00           C  
ATOM   3861  O   LYS B 617     -13.643  19.331 -12.290  1.00  0.00           O  
ATOM   3862  CB  LYS B 617     -11.357  17.765 -13.977  1.00  0.00           C  
ATOM   3863  CG  LYS B 617     -11.159  16.309 -13.561  1.00  0.00           C  
ATOM   3864  CD  LYS B 617      -9.820  16.080 -12.867  1.00  0.00           C  
ATOM   3865  CE  LYS B 617      -9.552  14.596 -12.630  1.00  0.00           C  
ATOM   3866  NZ  LYS B 617     -10.338  14.075 -11.501  1.00  0.00           N1+
ATOM   3867  H   LYS B 617     -13.920  19.577 -15.322  1.00  0.00           H  
ATOM   3868  HA  LYS B 617     -13.284  17.421 -14.845  1.00  0.00           H  
ATOM   3869  HB2 LYS B 617     -10.765  17.934 -14.877  1.00  0.00           H  
ATOM   3870  HB3 LYS B 617     -10.932  18.406 -13.203  1.00  0.00           H  
ATOM   3871  HG2 LYS B 617     -11.963  15.973 -12.907  1.00  0.00           H  
ATOM   3872  HG3 LYS B 617     -11.191  15.701 -14.461  1.00  0.00           H  
ATOM   3873  HD2 LYS B 617      -9.038  16.504 -13.491  1.00  0.00           H  
ATOM   3874  HD3 LYS B 617      -9.779  16.625 -11.924  1.00  0.00           H  
ATOM   3875  HE2 LYS B 617      -9.778  14.026 -13.527  1.00  0.00           H  
ATOM   3876  HE3 LYS B 617      -8.497  14.446 -12.416  1.00  0.00           H  
ATOM   3877  HZ1 LYS B 617     -10.010  14.528 -10.651  1.00  0.00           H  
ATOM   3878  HZ2 LYS B 617     -11.319  14.279 -11.633  1.00  0.00           H  
ATOM   3879  HZ3 LYS B 617     -10.202  13.079 -11.412  1.00  0.00           H  
ATOM   3880  N   SER B 618     -14.358  17.206 -12.506  1.00  0.00           N  
ATOM   3881  CA  SER B 618     -15.038  17.177 -11.206  1.00  0.00           C  
ATOM   3882  C   SER B 618     -13.982  16.961 -10.119  1.00  0.00           C  
ATOM   3883  O   SER B 618     -13.402  15.880  -9.993  1.00  0.00           O  
ATOM   3884  CB  SER B 618     -16.081  16.047 -11.141  1.00  0.00           C  
ATOM   3885  OG  SER B 618     -16.775  16.022  -9.908  1.00  0.00           O  
ATOM   3886  H   SER B 618     -14.353  16.361 -13.060  1.00  0.00           H  
ATOM   3887  HA  SER B 618     -15.559  18.124 -11.047  1.00  0.00           H  
ATOM   3888  HB2 SER B 618     -16.821  16.191 -11.928  1.00  0.00           H  
ATOM   3889  HB3 SER B 618     -15.607  15.076 -11.272  1.00  0.00           H  
ATOM   3890  HG  SER B 618     -16.167  15.804  -9.218  1.00  0.00           H  
ATOM   3891  N   LEU B 619     -13.745  18.036  -9.363  1.00  0.00           N  
ATOM   3892  CA  LEU B 619     -12.834  18.099  -8.235  1.00  0.00           C  
ATOM   3893  C   LEU B 619     -13.709  17.962  -6.988  1.00  0.00           C  
ATOM   3894  O   LEU B 619     -14.602  18.779  -6.749  1.00  0.00           O  
ATOM   3895  CB  LEU B 619     -12.127  19.475  -8.230  1.00  0.00           C  
ATOM   3896  CG  LEU B 619     -11.473  19.880  -9.572  1.00  0.00           C  
ATOM   3897  CD1 LEU B 619     -10.743  21.223  -9.447  1.00  0.00           C  
ATOM   3898  CD2 LEU B 619     -10.528  18.807 -10.128  1.00  0.00           C  
ATOM   3899  H   LEU B 619     -14.268  18.876  -9.564  1.00  0.00           H  
ATOM   3900  HA  LEU B 619     -12.091  17.299  -8.276  1.00  0.00           H  
ATOM   3901  HB2 LEU B 619     -12.830  20.263  -7.955  1.00  0.00           H  
ATOM   3902  HB3 LEU B 619     -11.365  19.472  -7.449  1.00  0.00           H  
ATOM   3903  HG  LEU B 619     -12.265  20.033 -10.302  1.00  0.00           H  
ATOM   3904 HD11 LEU B 619     -10.338  21.541 -10.408  1.00  0.00           H  
ATOM   3905 HD12 LEU B 619     -11.418  22.007  -9.102  1.00  0.00           H  
ATOM   3906 HD13 LEU B 619      -9.916  21.160  -8.740  1.00  0.00           H  
ATOM   3907 HD21 LEU B 619     -10.070  19.149 -11.056  1.00  0.00           H  
ATOM   3908 HD22 LEU B 619      -9.733  18.583  -9.417  1.00  0.00           H  
ATOM   3909 HD23 LEU B 619     -11.051  17.879 -10.353  1.00  0.00           H  
ATOM   3910  N   GLU B 620     -13.466  16.891  -6.226  1.00  0.00           N  
ATOM   3911  CA  GLU B 620     -14.227  16.521  -5.041  1.00  0.00           C  
ATOM   3912  C   GLU B 620     -13.444  16.991  -3.806  1.00  0.00           C  
ATOM   3913  O   GLU B 620     -12.226  16.821  -3.730  1.00  0.00           O  
ATOM   3914  CB  GLU B 620     -14.406  14.992  -5.048  1.00  0.00           C  
ATOM   3915  CG  GLU B 620     -15.054  14.481  -6.357  1.00  0.00           C  
ATOM   3916  CD  GLU B 620     -15.537  13.038  -6.259  1.00  0.00           C  
ATOM   3917  OE1 GLU B 620     -16.569  12.835  -5.583  1.00  0.00           O  
ATOM   3918  OE2 GLU B 620     -14.870  12.166  -6.856  1.00  0.00           O1-
ATOM   3919  H   GLU B 620     -12.709  16.277  -6.490  1.00  0.00           H  
ATOM   3920  HA  GLU B 620     -15.214  16.988  -5.054  1.00  0.00           H  
ATOM   3921  HB2 GLU B 620     -13.451  14.487  -4.895  1.00  0.00           H  
ATOM   3922  HB3 GLU B 620     -15.033  14.735  -4.199  1.00  0.00           H  
ATOM   3923  HG2 GLU B 620     -15.914  15.102  -6.611  1.00  0.00           H  
ATOM   3924  HG3 GLU B 620     -14.357  14.566  -7.193  1.00  0.00           H  
ATOM   3925  N   GLN B 621     -14.152  17.653  -2.881  1.00  0.00           N  
ATOM   3926  CA  GLN B 621     -13.598  18.489  -1.815  1.00  0.00           C  
ATOM   3927  C   GLN B 621     -13.345  17.640  -0.551  1.00  0.00           C  
ATOM   3928  O   GLN B 621     -12.534  16.714  -0.575  1.00  0.00           O  
ATOM   3929  CB  GLN B 621     -14.632  19.612  -1.537  1.00  0.00           C  
ATOM   3930  CG  GLN B 621     -14.952  20.487  -2.763  1.00  0.00           C  
ATOM   3931  CD  GLN B 621     -15.655  21.784  -2.364  1.00  0.00           C  
ATOM   3932  OE1 GLN B 621     -15.148  22.536  -1.535  1.00  0.00           O  
ATOM   3933  NE2 GLN B 621     -16.819  22.060  -2.953  1.00  0.00           N  
ATOM   3934  H   GLN B 621     -15.151  17.708  -3.014  1.00  0.00           H  
ATOM   3935  HA  GLN B 621     -12.653  18.934  -2.132  1.00  0.00           H  
ATOM   3936  HB2 GLN B 621     -15.573  19.193  -1.173  1.00  0.00           H  
ATOM   3937  HB3 GLN B 621     -14.243  20.246  -0.737  1.00  0.00           H  
ATOM   3938  HG2 GLN B 621     -14.027  20.760  -3.272  1.00  0.00           H  
ATOM   3939  HG3 GLN B 621     -15.553  19.934  -3.487  1.00  0.00           H  
ATOM   3940 HE21 GLN B 621     -17.203  21.425  -3.637  1.00  0.00           H  
ATOM   3941 HE22 GLN B 621     -17.308  22.911  -2.716  1.00  0.00           H  
ATOM   3942  N   ILE B 622     -14.070  17.936   0.542  1.00  0.00           N  
ATOM   3943  CA  ILE B 622     -14.320  17.069   1.690  1.00  0.00           C  
ATOM   3944  C   ILE B 622     -15.069  15.791   1.256  1.00  0.00           C  
ATOM   3945  O   ILE B 622     -15.536  15.676   0.124  1.00  0.00           O  
ATOM   3946  CB  ILE B 622     -15.086  17.862   2.784  1.00  0.00           C  
ATOM   3947  CG1 ILE B 622     -16.479  18.359   2.323  1.00  0.00           C  
ATOM   3948  CG2 ILE B 622     -14.223  19.016   3.334  1.00  0.00           C  
ATOM   3949  CD1 ILE B 622     -17.357  18.892   3.463  1.00  0.00           C  
ATOM   3950  H   ILE B 622     -14.669  18.747   0.479  1.00  0.00           H  
ATOM   3951  HA  ILE B 622     -13.357  16.755   2.092  1.00  0.00           H  
ATOM   3952  HB  ILE B 622     -15.248  17.178   3.619  1.00  0.00           H  
ATOM   3953 HG12 ILE B 622     -16.369  19.133   1.562  1.00  0.00           H  
ATOM   3954 HG13 ILE B 622     -17.032  17.550   1.847  1.00  0.00           H  
ATOM   3955 HG21 ILE B 622     -14.683  19.484   4.202  1.00  0.00           H  
ATOM   3956 HG22 ILE B 622     -13.245  18.659   3.654  1.00  0.00           H  
ATOM   3957 HG23 ILE B 622     -14.062  19.792   2.586  1.00  0.00           H  
ATOM   3958 HD11 ILE B 622     -18.352  19.143   3.095  1.00  0.00           H  
ATOM   3959 HD12 ILE B 622     -17.474  18.148   4.252  1.00  0.00           H  
ATOM   3960 HD13 ILE B 622     -16.940  19.795   3.909  1.00  0.00           H  
ATOM   3961  N   TRP B 623     -15.105  14.816   2.166  1.00  0.00           N  
ATOM   3962  CA  TRP B 623     -15.267  13.381   1.950  1.00  0.00           C  
ATOM   3963  C   TRP B 623     -13.869  12.776   1.876  1.00  0.00           C  
ATOM   3964  O   TRP B 623     -13.533  11.973   2.736  1.00  0.00           O  
ATOM   3965  CB  TRP B 623     -16.316  12.903   0.899  1.00  0.00           C  
ATOM   3966  CG  TRP B 623     -15.916  12.647  -0.537  1.00  0.00           C  
ATOM   3967  CD1 TRP B 623     -16.391  13.324  -1.608  1.00  0.00           C  
ATOM   3968  CD2 TRP B 623     -15.035  11.613  -1.092  1.00  0.00           C  
ATOM   3969  NE1 TRP B 623     -15.856  12.801  -2.765  1.00  0.00           N  
ATOM   3970  CE2 TRP B 623     -14.974  11.778  -2.509  1.00  0.00           C  
ATOM   3971  CE3 TRP B 623     -14.277  10.547  -0.550  1.00  0.00           C  
ATOM   3972  CZ2 TRP B 623     -14.173  10.971  -3.336  1.00  0.00           C  
ATOM   3973  CZ3 TRP B 623     -13.467   9.734  -1.364  1.00  0.00           C  
ATOM   3974  CH2 TRP B 623     -13.410   9.944  -2.756  1.00  0.00           C  
ATOM   3975  H   TRP B 623     -14.767  15.059   3.087  1.00  0.00           H  
ATOM   3976  HA  TRP B 623     -15.676  13.055   2.908  1.00  0.00           H  
ATOM   3977  HB2 TRP B 623     -16.720  11.953   1.250  1.00  0.00           H  
ATOM   3978  HB3 TRP B 623     -17.168  13.584   0.909  1.00  0.00           H  
ATOM   3979  HD1 TRP B 623     -17.098  14.138  -1.552  1.00  0.00           H  
ATOM   3980  HE1 TRP B 623     -16.126  13.110  -3.694  1.00  0.00           H  
ATOM   3981  HE3 TRP B 623     -14.306  10.357   0.512  1.00  0.00           H  
ATOM   3982  HZ2 TRP B 623     -14.158  11.126  -4.404  1.00  0.00           H  
ATOM   3983  HZ3 TRP B 623     -12.896   8.942  -0.907  1.00  0.00           H  
ATOM   3984  HH2 TRP B 623     -12.804   9.306  -3.381  1.00  0.00           H  
ATOM   3985  N   ASN B 624     -13.057  13.221   0.898  1.00  0.00           N  
ATOM   3986  CA  ASN B 624     -11.649  12.875   0.693  1.00  0.00           C  
ATOM   3987  C   ASN B 624     -10.764  13.601   1.721  1.00  0.00           C  
ATOM   3988  O   ASN B 624      -9.882  12.972   2.304  1.00  0.00           O  
ATOM   3989  CB  ASN B 624     -11.247  13.325  -0.739  1.00  0.00           C  
ATOM   3990  CG  ASN B 624      -9.749  13.178  -1.057  1.00  0.00           C  
ATOM   3991  OD1 ASN B 624      -9.233  12.071  -1.141  1.00  0.00           O  
ATOM   3992  ND2 ASN B 624      -9.033  14.297  -1.183  1.00  0.00           N  
ATOM   3993  H   ASN B 624     -13.454  13.880   0.243  1.00  0.00           H  
ATOM   3994  HA  ASN B 624     -11.517  11.796   0.790  1.00  0.00           H  
ATOM   3995  HB2 ASN B 624     -11.801  12.735  -1.470  1.00  0.00           H  
ATOM   3996  HB3 ASN B 624     -11.544  14.359  -0.913  1.00  0.00           H  
ATOM   3997 HD21 ASN B 624      -8.043  14.234  -1.371  1.00  0.00           H  
ATOM   3998 HD22 ASN B 624      -9.482  15.199  -1.110  1.00  0.00           H  
ATOM   3999  N   HIS B 625     -10.971  14.915   1.911  1.00  0.00           N  
ATOM   4000  CA  HIS B 625     -10.091  15.783   2.696  1.00  0.00           C  
ATOM   4001  C   HIS B 625     -10.113  15.431   4.196  1.00  0.00           C  
ATOM   4002  O   HIS B 625      -9.076  15.491   4.852  1.00  0.00           O  
ATOM   4003  CB  HIS B 625     -10.523  17.250   2.482  1.00  0.00           C  
ATOM   4004  CG  HIS B 625      -9.418  18.268   2.615  1.00  0.00           C  
ATOM   4005  ND1 HIS B 625      -8.573  18.339   3.709  1.00  0.00           N  
ATOM   4006  CD2 HIS B 625      -9.013  19.279   1.771  1.00  0.00           C  
ATOM   4007  CE1 HIS B 625      -7.716  19.338   3.482  1.00  0.00           C  
ATOM   4008  NE2 HIS B 625      -7.926  19.956   2.327  1.00  0.00           N  
ATOM   4009  H   HIS B 625     -11.708  15.360   1.382  1.00  0.00           H  
ATOM   4010  HA  HIS B 625      -9.076  15.649   2.315  1.00  0.00           H  
ATOM   4011  HB2 HIS B 625     -10.928  17.374   1.478  1.00  0.00           H  
ATOM   4012  HB3 HIS B 625     -11.327  17.520   3.165  1.00  0.00           H  
ATOM   4013  HD1 HIS B 625      -8.587  17.732   4.518  1.00  0.00           H  
ATOM   4014  HD2 HIS B 625      -9.413  19.565   0.809  1.00  0.00           H  
ATOM   4015  HE1 HIS B 625      -6.932  19.622   4.168  1.00  0.00           H  
ATOM   4016  N   THR B 626     -11.282  15.016   4.708  1.00  0.00           N  
ATOM   4017  CA  THR B 626     -11.503  14.543   6.074  1.00  0.00           C  
ATOM   4018  C   THR B 626     -11.113  13.056   6.238  1.00  0.00           C  
ATOM   4019  O   THR B 626     -10.759  12.648   7.344  1.00  0.00           O  
ATOM   4020  CB  THR B 626     -13.007  14.740   6.403  1.00  0.00           C  
ATOM   4021  OG1 THR B 626     -13.846  14.033   5.503  1.00  0.00           O  
ATOM   4022  CG2 THR B 626     -13.434  16.217   6.413  1.00  0.00           C  
ATOM   4023  H   THR B 626     -12.083  14.990   4.094  1.00  0.00           H  
ATOM   4024  HA  THR B 626     -10.903  15.134   6.768  1.00  0.00           H  
ATOM   4025  HB  THR B 626     -13.200  14.339   7.400  1.00  0.00           H  
ATOM   4026 HG21 THR B 626     -14.475  16.321   6.720  1.00  0.00           H  
ATOM   4027 HG22 THR B 626     -12.827  16.795   7.110  1.00  0.00           H  
ATOM   4028 HG23 THR B 626     -13.336  16.675   5.429  1.00  0.00           H  
ATOM   4029  HG1 THR B 626     -13.706  13.105   5.624  1.00  0.00           H  
ATOM   4030  N   THR B 627     -11.144  12.262   5.149  1.00  0.00           N  
ATOM   4031  CA  THR B 627     -10.761  10.846   5.104  1.00  0.00           C  
ATOM   4032  C   THR B 627      -9.241  10.680   5.212  1.00  0.00           C  
ATOM   4033  O   THR B 627      -8.784   9.835   5.976  1.00  0.00           O  
ATOM   4034  CB  THR B 627     -11.287  10.218   3.779  1.00  0.00           C  
ATOM   4035  OG1 THR B 627     -12.550   9.640   4.043  1.00  0.00           O  
ATOM   4036  CG2 THR B 627     -10.427   9.147   3.081  1.00  0.00           C  
ATOM   4037  H   THR B 627     -11.428  12.680   4.274  1.00  0.00           H  
ATOM   4038  HA  THR B 627     -11.201  10.329   5.960  1.00  0.00           H  
ATOM   4039  HB  THR B 627     -11.401  10.994   3.033  1.00  0.00           H  
ATOM   4040 HG21 THR B 627     -10.989   8.630   2.303  1.00  0.00           H  
ATOM   4041 HG22 THR B 627      -9.563   9.597   2.594  1.00  0.00           H  
ATOM   4042 HG23 THR B 627     -10.052   8.408   3.782  1.00  0.00           H  
ATOM   4043  HG1 THR B 627     -13.172  10.339   4.186  1.00  0.00           H  
ATOM   4044  N   TRP B 628      -8.470  11.477   4.451  1.00  0.00           N  
ATOM   4045  CA  TRP B 628      -7.008  11.451   4.424  1.00  0.00           C  
ATOM   4046  C   TRP B 628      -6.388  11.885   5.761  1.00  0.00           C  
ATOM   4047  O   TRP B 628      -5.324  11.387   6.115  1.00  0.00           O  
ATOM   4048  CB  TRP B 628      -6.502  12.358   3.282  1.00  0.00           C  
ATOM   4049  CG  TRP B 628      -6.505  11.805   1.882  1.00  0.00           C  
ATOM   4050  CD1 TRP B 628      -6.887  10.563   1.497  1.00  0.00           C  
ATOM   4051  CD2 TRP B 628      -6.056  12.473   0.663  1.00  0.00           C  
ATOM   4052  NE1 TRP B 628      -6.676  10.409   0.143  1.00  0.00           N  
ATOM   4053  CE3 TRP B 628      -5.545  13.760   0.371  1.00  0.00           C  
ATOM   4054  CE2 TRP B 628      -6.166  11.558  -0.428  1.00  0.00           C  
ATOM   4055  CZ3 TRP B 628      -5.162  14.118  -0.938  1.00  0.00           C  
ATOM   4056  CZ2 TRP B 628      -5.782  11.904  -1.737  1.00  0.00           C  
ATOM   4057  CH2 TRP B 628      -5.279  13.192  -1.992  1.00  0.00           C  
ATOM   4058  H   TRP B 628      -8.929  12.131   3.830  1.00  0.00           H  
ATOM   4059  HA  TRP B 628      -6.677  10.427   4.249  1.00  0.00           H  
ATOM   4060  HB2 TRP B 628      -7.060  13.296   3.278  1.00  0.00           H  
ATOM   4061  HB3 TRP B 628      -5.464  12.639   3.473  1.00  0.00           H  
ATOM   4062  HD1 TRP B 628      -7.258   9.796   2.159  1.00  0.00           H  
ATOM   4063  HE1 TRP B 628      -6.827   9.527  -0.321  1.00  0.00           H  
ATOM   4064  HE3 TRP B 628      -5.444  14.481   1.168  1.00  0.00           H  
ATOM   4065  HZ2 TRP B 628      -5.857  11.192  -2.543  1.00  0.00           H  
ATOM   4066  HZ3 TRP B 628      -4.772  15.106  -1.133  1.00  0.00           H  
ATOM   4067  HH2 TRP B 628      -4.975  13.468  -2.992  1.00  0.00           H  
ATOM   4068  N   MET B 629      -7.079  12.749   6.523  1.00  0.00           N  
ATOM   4069  CA  MET B 629      -6.692  13.190   7.861  1.00  0.00           C  
ATOM   4070  C   MET B 629      -6.931  12.096   8.911  1.00  0.00           C  
ATOM   4071  O   MET B 629      -6.083  11.908   9.783  1.00  0.00           O  
ATOM   4072  CB  MET B 629      -7.553  14.411   8.232  1.00  0.00           C  
ATOM   4073  CG  MET B 629      -7.077  15.695   7.550  1.00  0.00           C  
ATOM   4074  SD  MET B 629      -8.222  17.080   7.764  1.00  0.00           S  
ATOM   4075  CE  MET B 629      -7.217  18.388   7.024  1.00  0.00           C  
ATOM   4076  H   MET B 629      -7.954  13.099   6.159  1.00  0.00           H  
ATOM   4077  HA  MET B 629      -5.634  13.460   7.873  1.00  0.00           H  
ATOM   4078  HB2 MET B 629      -8.597  14.224   7.975  1.00  0.00           H  
ATOM   4079  HB3 MET B 629      -7.536  14.580   9.310  1.00  0.00           H  
ATOM   4080  HG2 MET B 629      -6.103  15.980   7.949  1.00  0.00           H  
ATOM   4081  HG3 MET B 629      -6.941  15.532   6.481  1.00  0.00           H  
ATOM   4082  HE1 MET B 629      -7.793  19.309   6.942  1.00  0.00           H  
ATOM   4083  HE2 MET B 629      -6.337  18.582   7.638  1.00  0.00           H  
ATOM   4084  HE3 MET B 629      -6.883  18.092   6.031  1.00  0.00           H  
ATOM   4085  N   GLU B 630      -8.052  11.358   8.808  1.00  0.00           N  
ATOM   4086  CA  GLU B 630      -8.370  10.216   9.667  1.00  0.00           C  
ATOM   4087  C   GLU B 630      -7.433   9.034   9.373  1.00  0.00           C  
ATOM   4088  O   GLU B 630      -6.972   8.377  10.303  1.00  0.00           O  
ATOM   4089  CB  GLU B 630      -9.849   9.815   9.459  1.00  0.00           C  
ATOM   4090  CG  GLU B 630     -10.351   8.623  10.307  1.00  0.00           C  
ATOM   4091  CD  GLU B 630     -10.369   8.928  11.807  1.00  0.00           C  
ATOM   4092  OE1 GLU B 630      -9.285   8.904  12.432  1.00  0.00           O  
ATOM   4093  OE2 GLU B 630     -11.472   9.229  12.312  1.00  0.00           O1-
ATOM   4094  H   GLU B 630      -8.706  11.575   8.069  1.00  0.00           H  
ATOM   4095  HA  GLU B 630      -8.222  10.529  10.701  1.00  0.00           H  
ATOM   4096  HB2 GLU B 630     -10.483  10.680   9.661  1.00  0.00           H  
ATOM   4097  HB3 GLU B 630     -10.015   9.576   8.408  1.00  0.00           H  
ATOM   4098  HG2 GLU B 630     -11.364   8.366   9.996  1.00  0.00           H  
ATOM   4099  HG3 GLU B 630      -9.755   7.730  10.130  1.00  0.00           H  
ATOM   4100  N   TRP B 631      -7.096   8.827   8.087  1.00  0.00           N  
ATOM   4101  CA  TRP B 631      -6.091   7.892   7.595  1.00  0.00           C  
ATOM   4102  C   TRP B 631      -4.732   8.183   8.241  1.00  0.00           C  
ATOM   4103  O   TRP B 631      -4.292   7.370   9.042  1.00  0.00           O  
ATOM   4104  CB  TRP B 631      -6.043   7.943   6.058  1.00  0.00           C  
ATOM   4105  CG  TRP B 631      -5.282   6.850   5.376  1.00  0.00           C  
ATOM   4106  CD1 TRP B 631      -5.789   5.632   5.099  1.00  0.00           C  
ATOM   4107  CD2 TRP B 631      -3.924   6.853   4.831  1.00  0.00           C  
ATOM   4108  NE1 TRP B 631      -4.851   4.901   4.412  1.00  0.00           N  
ATOM   4109  CE2 TRP B 631      -3.668   5.578   4.247  1.00  0.00           C  
ATOM   4110  CE3 TRP B 631      -2.880   7.801   4.752  1.00  0.00           C  
ATOM   4111  CZ2 TRP B 631      -2.441   5.245   3.647  1.00  0.00           C  
ATOM   4112  CZ3 TRP B 631      -1.643   7.487   4.150  1.00  0.00           C  
ATOM   4113  CH2 TRP B 631      -1.420   6.209   3.600  1.00  0.00           C  
ATOM   4114  H   TRP B 631      -7.552   9.403   7.391  1.00  0.00           H  
ATOM   4115  HA  TRP B 631      -6.413   6.894   7.898  1.00  0.00           H  
ATOM   4116  HB2 TRP B 631      -7.063   7.885   5.676  1.00  0.00           H  
ATOM   4117  HB3 TRP B 631      -5.653   8.895   5.706  1.00  0.00           H  
ATOM   4118  HD1 TRP B 631      -6.787   5.311   5.354  1.00  0.00           H  
ATOM   4119  HE1 TRP B 631      -5.047   3.968   4.066  1.00  0.00           H  
ATOM   4120  HE3 TRP B 631      -3.043   8.783   5.168  1.00  0.00           H  
ATOM   4121  HZ2 TRP B 631      -2.283   4.272   3.215  1.00  0.00           H  
ATOM   4122  HZ3 TRP B 631      -0.861   8.230   4.116  1.00  0.00           H  
ATOM   4123  HH2 TRP B 631      -0.474   5.973   3.134  1.00  0.00           H  
ATOM   4124  N   ASP B 632      -4.134   9.365   7.992  1.00  0.00           N  
ATOM   4125  CA  ASP B 632      -2.887   9.846   8.610  1.00  0.00           C  
ATOM   4126  C   ASP B 632      -2.844   9.747  10.147  1.00  0.00           C  
ATOM   4127  O   ASP B 632      -1.800   9.399  10.691  1.00  0.00           O  
ATOM   4128  CB  ASP B 632      -2.541  11.285   8.154  1.00  0.00           C  
ATOM   4129  CG  ASP B 632      -2.206  11.446   6.667  1.00  0.00           C  
ATOM   4130  OD1 ASP B 632      -1.576  10.526   6.099  1.00  0.00           O  
ATOM   4131  OD2 ASP B 632      -2.546  12.515   6.115  1.00  0.00           O1-
ATOM   4132  H   ASP B 632      -4.587   9.995   7.343  1.00  0.00           H  
ATOM   4133  HA  ASP B 632      -2.100   9.183   8.248  1.00  0.00           H  
ATOM   4134  HB2 ASP B 632      -3.369  11.953   8.399  1.00  0.00           H  
ATOM   4135  HB3 ASP B 632      -1.678  11.654   8.711  1.00  0.00           H  
ATOM   4136  N   ARG B 633      -3.968  10.000  10.840  1.00  0.00           N  
ATOM   4137  CA  ARG B 633      -4.100   9.876  12.293  1.00  0.00           C  
ATOM   4138  C   ARG B 633      -3.984   8.418  12.772  1.00  0.00           C  
ATOM   4139  O   ARG B 633      -3.219   8.148  13.697  1.00  0.00           O  
ATOM   4140  CB  ARG B 633      -5.438  10.508  12.735  1.00  0.00           C  
ATOM   4141  CG  ARG B 633      -5.754  10.358  14.236  1.00  0.00           C  
ATOM   4142  CD  ARG B 633      -6.829  11.334  14.728  1.00  0.00           C  
ATOM   4143  NE  ARG B 633      -8.186  10.931  14.330  1.00  0.00           N  
ATOM   4144  CZ  ARG B 633      -9.313  11.525  14.758  1.00  0.00           C  
ATOM   4145  NH1 ARG B 633      -9.275  12.561  15.609  1.00  0.00           N  
ATOM   4146  NH2 ARG B 633     -10.499  11.082  14.329  1.00  0.00           N1+
ATOM   4147  H   ARG B 633      -4.791  10.286  10.326  1.00  0.00           H  
ATOM   4148  HA  ARG B 633      -3.288  10.443  12.754  1.00  0.00           H  
ATOM   4149  HB2 ARG B 633      -5.404  11.569  12.484  1.00  0.00           H  
ATOM   4150  HB3 ARG B 633      -6.265  10.094  12.160  1.00  0.00           H  
ATOM   4151  HG2 ARG B 633      -6.057   9.334  14.459  1.00  0.00           H  
ATOM   4152  HG3 ARG B 633      -4.846  10.538  14.813  1.00  0.00           H  
ATOM   4153  HD2 ARG B 633      -6.799  11.365  15.817  1.00  0.00           H  
ATOM   4154  HD3 ARG B 633      -6.627  12.347  14.379  1.00  0.00           H  
ATOM   4155  HE  ARG B 633      -8.274  10.162  13.671  1.00  0.00           H  
ATOM   4156 HH11 ARG B 633     -10.129  12.999  15.923  1.00  0.00           H  
ATOM   4157 HH12 ARG B 633      -8.388  12.908  15.940  1.00  0.00           H  
ATOM   4158 HH21 ARG B 633     -11.358  11.511  14.638  1.00  0.00           H  
ATOM   4159 HH22 ARG B 633     -10.553  10.308  13.669  1.00  0.00           H  
ATOM   4160  N   GLU B 634      -4.708   7.487  12.128  1.00  0.00           N  
ATOM   4161  CA  GLU B 634      -4.679   6.057  12.434  1.00  0.00           C  
ATOM   4162  C   GLU B 634      -3.340   5.422  12.007  1.00  0.00           C  
ATOM   4163  O   GLU B 634      -2.819   4.591  12.748  1.00  0.00           O  
ATOM   4164  CB  GLU B 634      -5.831   5.350  11.700  1.00  0.00           C  
ATOM   4165  CG  GLU B 634      -7.239   5.698  12.218  1.00  0.00           C  
ATOM   4166  CD  GLU B 634      -8.329   5.108  11.321  1.00  0.00           C  
ATOM   4167  OE1 GLU B 634      -8.389   5.523  10.142  1.00  0.00           O  
ATOM   4168  OE2 GLU B 634      -9.078   4.243  11.823  1.00  0.00           O1-
ATOM   4169  H   GLU B 634      -5.320   7.783  11.377  1.00  0.00           H  
ATOM   4170  HA  GLU B 634      -4.803   5.920  13.510  1.00  0.00           H  
ATOM   4171  HB2 GLU B 634      -5.763   5.548  10.629  1.00  0.00           H  
ATOM   4172  HB3 GLU B 634      -5.707   4.277  11.836  1.00  0.00           H  
ATOM   4173  HG2 GLU B 634      -7.363   5.330  13.237  1.00  0.00           H  
ATOM   4174  HG3 GLU B 634      -7.384   6.777  12.264  1.00  0.00           H  
ATOM   4175  N   ILE B 635      -2.756   5.850  10.868  1.00  0.00           N  
ATOM   4176  CA  ILE B 635      -1.416   5.487  10.386  1.00  0.00           C  
ATOM   4177  C   ILE B 635      -0.340   5.774  11.456  1.00  0.00           C  
ATOM   4178  O   ILE B 635       0.396   4.863  11.833  1.00  0.00           O  
ATOM   4179  CB  ILE B 635      -1.098   6.156   9.009  1.00  0.00           C  
ATOM   4180  CG1 ILE B 635      -1.973   5.672   7.819  1.00  0.00           C  
ATOM   4181  CG2 ILE B 635       0.393   6.126   8.605  1.00  0.00           C  
ATOM   4182  CD1 ILE B 635      -1.746   4.256   7.297  1.00  0.00           C  
ATOM   4183  H   ILE B 635      -3.271   6.520  10.309  1.00  0.00           H  
ATOM   4184  HA  ILE B 635      -1.444   4.417  10.228  1.00  0.00           H  
ATOM   4185  HB  ILE B 635      -1.337   7.212   9.132  1.00  0.00           H  
ATOM   4186 HG12 ILE B 635      -3.027   5.709   8.060  1.00  0.00           H  
ATOM   4187 HG13 ILE B 635      -1.831   6.368   6.993  1.00  0.00           H  
ATOM   4188 HG21 ILE B 635       0.534   6.521   7.598  1.00  0.00           H  
ATOM   4189 HG22 ILE B 635       1.008   6.739   9.265  1.00  0.00           H  
ATOM   4190 HG23 ILE B 635       0.797   5.115   8.621  1.00  0.00           H  
ATOM   4191 HD11 ILE B 635      -2.211   4.129   6.321  1.00  0.00           H  
ATOM   4192 HD12 ILE B 635      -0.691   4.003   7.190  1.00  0.00           H  
ATOM   4193 HD13 ILE B 635      -2.239   3.550   7.960  1.00  0.00           H  
ATOM   4194  N   ASN B 636      -0.290   7.019  11.968  1.00  0.00           N  
ATOM   4195  CA  ASN B 636       0.629   7.477  13.017  1.00  0.00           C  
ATOM   4196  C   ASN B 636       0.392   6.823  14.391  1.00  0.00           C  
ATOM   4197  O   ASN B 636       1.353   6.644  15.139  1.00  0.00           O  
ATOM   4198  CB  ASN B 636       0.545   9.017  13.160  1.00  0.00           C  
ATOM   4199  CG  ASN B 636       1.438   9.754  12.156  1.00  0.00           C  
ATOM   4200  OD1 ASN B 636       2.647   9.842  12.357  1.00  0.00           O  
ATOM   4201  ND2 ASN B 636       0.863  10.289  11.079  1.00  0.00           N  
ATOM   4202  H   ASN B 636      -0.943   7.701  11.605  1.00  0.00           H  
ATOM   4203  HA  ASN B 636       1.641   7.203  12.715  1.00  0.00           H  
ATOM   4204  HB2 ASN B 636      -0.487   9.361  13.080  1.00  0.00           H  
ATOM   4205  HB3 ASN B 636       0.882   9.330  14.150  1.00  0.00           H  
ATOM   4206 HD21 ASN B 636       1.428  10.782  10.404  1.00  0.00           H  
ATOM   4207 HD22 ASN B 636      -0.132  10.173  10.928  1.00  0.00           H  
ATOM   4208  N   ASN B 637      -0.857   6.438  14.711  1.00  0.00           N  
ATOM   4209  CA  ASN B 637      -1.230   5.758  15.954  1.00  0.00           C  
ATOM   4210  C   ASN B 637      -0.660   4.329  15.984  1.00  0.00           C  
ATOM   4211  O   ASN B 637      -0.020   3.962  16.968  1.00  0.00           O  
ATOM   4212  CB  ASN B 637      -2.773   5.732  16.077  1.00  0.00           C  
ATOM   4213  CG  ASN B 637      -3.264   5.160  17.411  1.00  0.00           C  
ATOM   4214  OD1 ASN B 637      -3.661   3.998  17.482  1.00  0.00           O  
ATOM   4215  ND2 ASN B 637      -3.251   5.973  18.468  1.00  0.00           N  
ATOM   4216  H   ASN B 637      -1.598   6.626  14.049  1.00  0.00           H  
ATOM   4217  HA  ASN B 637      -0.813   6.324  16.790  1.00  0.00           H  
ATOM   4218  HB2 ASN B 637      -3.169   6.743  15.978  1.00  0.00           H  
ATOM   4219  HB3 ASN B 637      -3.218   5.154  15.268  1.00  0.00           H  
ATOM   4220 HD21 ASN B 637      -3.572   5.629  19.362  1.00  0.00           H  
ATOM   4221 HD22 ASN B 637      -2.925   6.924  18.375  1.00  0.00           H  
ATOM   4222  N   TYR B 638      -0.855   3.545  14.910  1.00  0.00           N  
ATOM   4223  CA  TYR B 638      -0.353   2.174  14.813  1.00  0.00           C  
ATOM   4224  C   TYR B 638       1.168   2.130  14.628  1.00  0.00           C  
ATOM   4225  O   TYR B 638       1.792   1.199  15.128  1.00  0.00           O  
ATOM   4226  CB  TYR B 638      -1.040   1.438  13.647  1.00  0.00           C  
ATOM   4227  CG  TYR B 638      -2.524   1.204  13.862  1.00  0.00           C  
ATOM   4228  CD1 TYR B 638      -2.979   0.557  15.031  1.00  0.00           C  
ATOM   4229  CD2 TYR B 638      -3.459   1.663  12.913  1.00  0.00           C  
ATOM   4230  CE1 TYR B 638      -4.356   0.413  15.274  1.00  0.00           C  
ATOM   4231  CE2 TYR B 638      -4.838   1.550  13.171  1.00  0.00           C  
ATOM   4232  CZ  TYR B 638      -5.287   0.927  14.351  1.00  0.00           C  
ATOM   4233  OH  TYR B 638      -6.624   0.805  14.588  1.00  0.00           O  
ATOM   4234  H   TYR B 638      -1.397   3.905  14.135  1.00  0.00           H  
ATOM   4235  HA  TYR B 638      -0.577   1.656  15.746  1.00  0.00           H  
ATOM   4236  HB2 TYR B 638      -0.890   1.993  12.720  1.00  0.00           H  
ATOM   4237  HB3 TYR B 638      -0.578   0.461  13.500  1.00  0.00           H  
ATOM   4238  HD1 TYR B 638      -2.277   0.182  15.758  1.00  0.00           H  
ATOM   4239  HD2 TYR B 638      -3.127   2.135  12.000  1.00  0.00           H  
ATOM   4240  HE1 TYR B 638      -4.694  -0.077  16.175  1.00  0.00           H  
ATOM   4241  HE2 TYR B 638      -5.552   1.928  12.455  1.00  0.00           H  
ATOM   4242  HH  TYR B 638      -6.822   0.355  15.395  1.00  0.00           H  
ATOM   4243  N   THR B 639       1.773   3.151  13.994  1.00  0.00           N  
ATOM   4244  CA  THR B 639       3.224   3.313  13.870  1.00  0.00           C  
ATOM   4245  C   THR B 639       3.874   3.484  15.255  1.00  0.00           C  
ATOM   4246  O   THR B 639       4.809   2.752  15.571  1.00  0.00           O  
ATOM   4247  CB  THR B 639       3.536   4.509  12.932  1.00  0.00           C  
ATOM   4248  OG1 THR B 639       3.141   4.162  11.620  1.00  0.00           O  
ATOM   4249  CG2 THR B 639       5.021   4.902  12.838  1.00  0.00           C  
ATOM   4250  H   THR B 639       1.191   3.885  13.614  1.00  0.00           H  
ATOM   4251  HA  THR B 639       3.626   2.400  13.429  1.00  0.00           H  
ATOM   4252  HB  THR B 639       2.968   5.385  13.243  1.00  0.00           H  
ATOM   4253 HG21 THR B 639       5.167   5.700  12.109  1.00  0.00           H  
ATOM   4254 HG22 THR B 639       5.408   5.268  13.789  1.00  0.00           H  
ATOM   4255 HG23 THR B 639       5.637   4.059  12.529  1.00  0.00           H  
ATOM   4256  HG1 THR B 639       2.194   4.131  11.594  1.00  0.00           H  
ATOM   4257  N   SER B 640       3.349   4.399  16.091  1.00  0.00           N  
ATOM   4258  CA  SER B 640       3.831   4.660  17.451  1.00  0.00           C  
ATOM   4259  C   SER B 640       3.579   3.491  18.428  1.00  0.00           C  
ATOM   4260  O   SER B 640       4.387   3.289  19.335  1.00  0.00           O  
ATOM   4261  CB  SER B 640       3.205   5.978  17.963  1.00  0.00           C  
ATOM   4262  OG  SER B 640       1.838   5.867  18.310  1.00  0.00           O  
ATOM   4263  H   SER B 640       2.574   4.959  15.763  1.00  0.00           H  
ATOM   4264  HA  SER B 640       4.910   4.811  17.385  1.00  0.00           H  
ATOM   4265  HB2 SER B 640       3.741   6.312  18.852  1.00  0.00           H  
ATOM   4266  HB3 SER B 640       3.320   6.769  17.221  1.00  0.00           H  
ATOM   4267  HG  SER B 640       1.348   5.599  17.546  1.00  0.00           H  
ATOM   4268  N   LEU B 641       2.509   2.701  18.220  1.00  0.00           N  
ATOM   4269  CA  LEU B 641       2.173   1.512  19.005  1.00  0.00           C  
ATOM   4270  C   LEU B 641       3.118   0.347  18.671  1.00  0.00           C  
ATOM   4271  O   LEU B 641       3.633  -0.281  19.591  1.00  0.00           O  
ATOM   4272  CB  LEU B 641       0.703   1.121  18.717  1.00  0.00           C  
ATOM   4273  CG  LEU B 641       0.178  -0.174  19.387  1.00  0.00           C  
ATOM   4274  CD1 LEU B 641       0.355  -0.180  20.915  1.00  0.00           C  
ATOM   4275  CD2 LEU B 641      -1.296  -0.401  19.024  1.00  0.00           C  
ATOM   4276  H   LEU B 641       1.883   2.942  17.463  1.00  0.00           H  
ATOM   4277  HA  LEU B 641       2.277   1.757  20.063  1.00  0.00           H  
ATOM   4278  HB2 LEU B 641       0.063   1.953  19.015  1.00  0.00           H  
ATOM   4279  HB3 LEU B 641       0.571   1.022  17.640  1.00  0.00           H  
ATOM   4280  HG  LEU B 641       0.732  -1.020  18.982  1.00  0.00           H  
ATOM   4281 HD11 LEU B 641      -0.062  -1.088  21.352  1.00  0.00           H  
ATOM   4282 HD12 LEU B 641       1.405  -0.143  21.203  1.00  0.00           H  
ATOM   4283 HD13 LEU B 641      -0.148   0.671  21.375  1.00  0.00           H  
ATOM   4284 HD21 LEU B 641      -1.647  -1.369  19.384  1.00  0.00           H  
ATOM   4285 HD22 LEU B 641      -1.934   0.369  19.460  1.00  0.00           H  
ATOM   4286 HD23 LEU B 641      -1.447  -0.375  17.946  1.00  0.00           H  
ATOM   4287  N   ILE B 642       3.388   0.083  17.379  1.00  0.00           N  
ATOM   4288  CA  ILE B 642       4.348  -0.926  16.912  1.00  0.00           C  
ATOM   4289  C   ILE B 642       5.774  -0.587  17.385  1.00  0.00           C  
ATOM   4290  O   ILE B 642       6.482  -1.484  17.832  1.00  0.00           O  
ATOM   4291  CB  ILE B 642       4.252  -1.085  15.365  1.00  0.00           C  
ATOM   4292  CG1 ILE B 642       2.895  -1.712  14.964  1.00  0.00           C  
ATOM   4293  CG2 ILE B 642       5.407  -1.915  14.752  1.00  0.00           C  
ATOM   4294  CD1 ILE B 642       2.526  -1.481  13.494  1.00  0.00           C  
ATOM   4295  H   ILE B 642       2.922   0.635  16.669  1.00  0.00           H  
ATOM   4296  HA  ILE B 642       4.078  -1.881  17.367  1.00  0.00           H  
ATOM   4297  HB  ILE B 642       4.308  -0.086  14.929  1.00  0.00           H  
ATOM   4298 HG12 ILE B 642       2.898  -2.781  15.180  1.00  0.00           H  
ATOM   4299 HG13 ILE B 642       2.093  -1.301  15.576  1.00  0.00           H  
ATOM   4300 HG21 ILE B 642       5.284  -2.051  13.679  1.00  0.00           H  
ATOM   4301 HG22 ILE B 642       6.376  -1.433  14.882  1.00  0.00           H  
ATOM   4302 HG23 ILE B 642       5.464  -2.906  15.203  1.00  0.00           H  
ATOM   4303 HD11 ILE B 642       1.517  -1.830  13.287  1.00  0.00           H  
ATOM   4304 HD12 ILE B 642       2.571  -0.425  13.231  1.00  0.00           H  
ATOM   4305 HD13 ILE B 642       3.204  -2.012  12.832  1.00  0.00           H  
ATOM   4306  N   HIS B 643       6.165   0.700  17.347  1.00  0.00           N  
ATOM   4307  CA  HIS B 643       7.464   1.197  17.810  1.00  0.00           C  
ATOM   4308  C   HIS B 643       7.632   1.146  19.341  1.00  0.00           C  
ATOM   4309  O   HIS B 643       8.767   1.088  19.812  1.00  0.00           O  
ATOM   4310  CB  HIS B 643       7.671   2.642  17.319  1.00  0.00           C  
ATOM   4311  CG  HIS B 643       7.858   2.783  15.825  1.00  0.00           C  
ATOM   4312  ND1 HIS B 643       8.103   4.005  15.225  1.00  0.00           N  
ATOM   4313  CD2 HIS B 643       7.834   1.866  14.794  1.00  0.00           C  
ATOM   4314  CE1 HIS B 643       8.216   3.786  13.912  1.00  0.00           C  
ATOM   4315  NE2 HIS B 643       8.056   2.513  13.576  1.00  0.00           N  
ATOM   4316  H   HIS B 643       5.525   1.380  16.959  1.00  0.00           H  
ATOM   4317  HA  HIS B 643       8.247   0.584  17.367  1.00  0.00           H  
ATOM   4318  HB2 HIS B 643       6.833   3.268  17.626  1.00  0.00           H  
ATOM   4319  HB3 HIS B 643       8.560   3.069  17.787  1.00  0.00           H  
ATOM   4320  HD1 HIS B 643       8.189   4.896  15.691  1.00  0.00           H  
ATOM   4321  HD2 HIS B 643       7.670   0.799  14.832  1.00  0.00           H  
ATOM   4322  HE1 HIS B 643       8.410   4.569  13.193  1.00  0.00           H  
ATOM   4323  N   SER B 644       6.529   1.109  20.111  1.00  0.00           N  
ATOM   4324  CA  SER B 644       6.546   0.896  21.559  1.00  0.00           C  
ATOM   4325  C   SER B 644       6.643  -0.606  21.868  1.00  0.00           C  
ATOM   4326  O   SER B 644       7.410  -0.992  22.746  1.00  0.00           O  
ATOM   4327  CB  SER B 644       5.235   1.424  22.178  1.00  0.00           C  
ATOM   4328  OG  SER B 644       5.206   2.835  22.134  1.00  0.00           O  
ATOM   4329  H   SER B 644       5.627   1.164  19.659  1.00  0.00           H  
ATOM   4330  HA  SER B 644       7.396   1.408  22.015  1.00  0.00           H  
ATOM   4331  HB2 SER B 644       4.352   1.029  21.677  1.00  0.00           H  
ATOM   4332  HB3 SER B 644       5.163   1.129  23.226  1.00  0.00           H  
ATOM   4333  HG  SER B 644       5.152   3.104  21.227  1.00  0.00           H  
ATOM   4334  N   LEU B 645       5.907  -1.453  21.125  1.00  0.00           N  
ATOM   4335  CA  LEU B 645       5.866  -2.904  21.303  1.00  0.00           C  
ATOM   4336  C   LEU B 645       7.196  -3.581  20.940  1.00  0.00           C  
ATOM   4337  O   LEU B 645       7.613  -4.470  21.677  1.00  0.00           O  
ATOM   4338  CB  LEU B 645       4.726  -3.501  20.451  1.00  0.00           C  
ATOM   4339  CG  LEU B 645       3.312  -3.185  20.985  1.00  0.00           C  
ATOM   4340  CD1 LEU B 645       2.260  -3.430  19.898  1.00  0.00           C  
ATOM   4341  CD2 LEU B 645       2.968  -3.997  22.243  1.00  0.00           C  
ATOM   4342  H   LEU B 645       5.298  -1.062  20.419  1.00  0.00           H  
ATOM   4343  HA  LEU B 645       5.679  -3.111  22.357  1.00  0.00           H  
ATOM   4344  HB2 LEU B 645       4.824  -3.132  19.429  1.00  0.00           H  
ATOM   4345  HB3 LEU B 645       4.833  -4.586  20.379  1.00  0.00           H  
ATOM   4346  HG  LEU B 645       3.259  -2.133  21.258  1.00  0.00           H  
ATOM   4347 HD11 LEU B 645       1.262  -3.159  20.242  1.00  0.00           H  
ATOM   4348 HD12 LEU B 645       2.468  -2.853  18.997  1.00  0.00           H  
ATOM   4349 HD13 LEU B 645       2.245  -4.482  19.629  1.00  0.00           H  
ATOM   4350 HD21 LEU B 645       1.958  -3.775  22.589  1.00  0.00           H  
ATOM   4351 HD22 LEU B 645       3.021  -5.065  22.046  1.00  0.00           H  
ATOM   4352 HD23 LEU B 645       3.644  -3.778  23.069  1.00  0.00           H  
ATOM   4353  N   ILE B 646       7.888  -3.144  19.868  1.00  0.00           N  
ATOM   4354  CA  ILE B 646       9.223  -3.637  19.499  1.00  0.00           C  
ATOM   4355  C   ILE B 646      10.313  -3.171  20.486  1.00  0.00           C  
ATOM   4356  O   ILE B 646      11.305  -3.879  20.648  1.00  0.00           O  
ATOM   4357  CB  ILE B 646       9.609  -3.248  18.040  1.00  0.00           C  
ATOM   4358  CG1 ILE B 646       9.712  -1.727  17.774  1.00  0.00           C  
ATOM   4359  CG2 ILE B 646       8.683  -3.933  17.015  1.00  0.00           C  
ATOM   4360  CD1 ILE B 646      11.121  -1.128  17.909  1.00  0.00           C  
ATOM   4361  H   ILE B 646       7.483  -2.416  19.292  1.00  0.00           H  
ATOM   4362  HA  ILE B 646       9.183  -4.724  19.546  1.00  0.00           H  
ATOM   4363  HB  ILE B 646      10.596  -3.669  17.842  1.00  0.00           H  
ATOM   4364 HG12 ILE B 646       9.365  -1.510  16.763  1.00  0.00           H  
ATOM   4365 HG13 ILE B 646       9.038  -1.199  18.442  1.00  0.00           H  
ATOM   4366 HG21 ILE B 646       9.038  -3.771  15.996  1.00  0.00           H  
ATOM   4367 HG22 ILE B 646       8.640  -5.009  17.173  1.00  0.00           H  
ATOM   4368 HG23 ILE B 646       7.661  -3.565  17.069  1.00  0.00           H  
ATOM   4369 HD11 ILE B 646      11.112  -0.072  17.638  1.00  0.00           H  
ATOM   4370 HD12 ILE B 646      11.508  -1.195  18.924  1.00  0.00           H  
ATOM   4371 HD13 ILE B 646      11.831  -1.629  17.253  1.00  0.00           H  
ATOM   4372  N   GLU B 647      10.129  -2.018  21.158  1.00  0.00           N  
ATOM   4373  CA  GLU B 647      11.054  -1.482  22.159  1.00  0.00           C  
ATOM   4374  C   GLU B 647      10.930  -2.253  23.485  1.00  0.00           C  
ATOM   4375  O   GLU B 647      11.946  -2.633  24.063  1.00  0.00           O  
ATOM   4376  CB  GLU B 647      10.763   0.027  22.361  1.00  0.00           C  
ATOM   4377  CG  GLU B 647      11.563   0.744  23.476  1.00  0.00           C  
ATOM   4378  CD  GLU B 647      13.083   0.718  23.274  1.00  0.00           C  
ATOM   4379  OE1 GLU B 647      13.517   0.724  22.101  1.00  0.00           O  
ATOM   4380  OE2 GLU B 647      13.790   0.700  24.305  1.00  0.00           O1-
ATOM   4381  H   GLU B 647       9.289  -1.486  20.976  1.00  0.00           H  
ATOM   4382  HA  GLU B 647      12.074  -1.598  21.788  1.00  0.00           H  
ATOM   4383  HB2 GLU B 647      10.934   0.544  21.416  1.00  0.00           H  
ATOM   4384  HB3 GLU B 647       9.705   0.169  22.573  1.00  0.00           H  
ATOM   4385  HG2 GLU B 647      11.256   1.789  23.516  1.00  0.00           H  
ATOM   4386  HG3 GLU B 647      11.322   0.325  24.453  1.00  0.00           H  
ATOM   4387  N   GLU B 648       9.693  -2.558  23.917  1.00  0.00           N  
ATOM   4388  CA  GLU B 648       9.377  -3.402  25.073  1.00  0.00           C  
ATOM   4389  C   GLU B 648       9.857  -4.847  24.860  1.00  0.00           C  
ATOM   4390  O   GLU B 648      10.333  -5.480  25.802  1.00  0.00           O  
ATOM   4391  CB  GLU B 648       7.848  -3.416  25.275  1.00  0.00           C  
ATOM   4392  CG  GLU B 648       7.269  -2.086  25.799  1.00  0.00           C  
ATOM   4393  CD  GLU B 648       5.771  -1.932  25.513  1.00  0.00           C  
ATOM   4394  OE1 GLU B 648       5.078  -2.971  25.441  1.00  0.00           O  
ATOM   4395  OE2 GLU B 648       5.341  -0.767  25.370  1.00  0.00           O1-
ATOM   4396  H   GLU B 648       8.908  -2.191  23.395  1.00  0.00           H  
ATOM   4397  HA  GLU B 648       9.865  -2.996  25.962  1.00  0.00           H  
ATOM   4398  HB2 GLU B 648       7.371  -3.686  24.330  1.00  0.00           H  
ATOM   4399  HB3 GLU B 648       7.572  -4.203  25.979  1.00  0.00           H  
ATOM   4400  HG2 GLU B 648       7.438  -2.001  26.872  1.00  0.00           H  
ATOM   4401  HG3 GLU B 648       7.786  -1.241  25.343  1.00  0.00           H  
ATOM   4402  N   SER B 649       9.771  -5.340  23.613  1.00  0.00           N  
ATOM   4403  CA  SER B 649      10.197  -6.672  23.200  1.00  0.00           C  
ATOM   4404  C   SER B 649      11.725  -6.796  23.141  1.00  0.00           C  
ATOM   4405  O   SER B 649      12.246  -7.856  23.477  1.00  0.00           O  
ATOM   4406  CB  SER B 649       9.654  -6.958  21.791  1.00  0.00           C  
ATOM   4407  OG  SER B 649       8.262  -7.188  21.814  1.00  0.00           O  
ATOM   4408  H   SER B 649       9.361  -4.748  22.902  1.00  0.00           H  
ATOM   4409  HA  SER B 649       9.818  -7.403  23.912  1.00  0.00           H  
ATOM   4410  HB2 SER B 649       9.883  -6.143  21.109  1.00  0.00           H  
ATOM   4411  HB3 SER B 649      10.120  -7.850  21.377  1.00  0.00           H  
ATOM   4412  HG  SER B 649       7.832  -6.367  22.015  1.00  0.00           H  
ATOM   4413  N   GLN B 650      12.432  -5.721  22.749  1.00  0.00           N  
ATOM   4414  CA  GLN B 650      13.891  -5.635  22.701  1.00  0.00           C  
ATOM   4415  C   GLN B 650      14.500  -5.667  24.111  1.00  0.00           C  
ATOM   4416  O   GLN B 650      15.476  -6.379  24.336  1.00  0.00           O  
ATOM   4417  CB  GLN B 650      14.289  -4.328  21.966  1.00  0.00           C  
ATOM   4418  CG  GLN B 650      15.803  -4.028  21.883  1.00  0.00           C  
ATOM   4419  CD  GLN B 650      16.583  -5.114  21.142  1.00  0.00           C  
ATOM   4420  OE1 GLN B 650      16.091  -5.673  20.168  1.00  0.00           O  
ATOM   4421  NE2 GLN B 650      17.791  -5.435  21.603  1.00  0.00           N  
ATOM   4422  H   GLN B 650      11.921  -4.894  22.472  1.00  0.00           H  
ATOM   4423  HA  GLN B 650      14.263  -6.496  22.142  1.00  0.00           H  
ATOM   4424  HB2 GLN B 650      13.883  -4.355  20.954  1.00  0.00           H  
ATOM   4425  HB3 GLN B 650      13.806  -3.477  22.445  1.00  0.00           H  
ATOM   4426  HG2 GLN B 650      15.952  -3.088  21.351  1.00  0.00           H  
ATOM   4427  HG3 GLN B 650      16.223  -3.877  22.879  1.00  0.00           H  
ATOM   4428 HE21 GLN B 650      18.334  -6.149  21.143  1.00  0.00           H  
ATOM   4429 HE22 GLN B 650      18.151  -4.982  22.442  1.00  0.00           H  
ATOM   4430  N   ASN B 651      13.896  -4.930  25.058  1.00  0.00           N  
ATOM   4431  CA  ASN B 651      14.305  -4.859  26.462  1.00  0.00           C  
ATOM   4432  C   ASN B 651      14.025  -6.172  27.210  1.00  0.00           C  
ATOM   4433  O   ASN B 651      14.846  -6.584  28.029  1.00  0.00           O  
ATOM   4434  CB  ASN B 651      13.548  -3.705  27.164  1.00  0.00           C  
ATOM   4435  CG  ASN B 651      14.143  -2.314  26.912  1.00  0.00           C  
ATOM   4436  OD1 ASN B 651      14.426  -1.587  27.861  1.00  0.00           O  
ATOM   4437  ND2 ASN B 651      14.289  -1.908  25.651  1.00  0.00           N  
ATOM   4438  H   ASN B 651      13.084  -4.391  24.787  1.00  0.00           H  
ATOM   4439  HA  ASN B 651      15.381  -4.675  26.510  1.00  0.00           H  
ATOM   4440  HB2 ASN B 651      12.497  -3.698  26.872  1.00  0.00           H  
ATOM   4441  HB3 ASN B 651      13.554  -3.858  28.245  1.00  0.00           H  
ATOM   4442 HD21 ASN B 651      13.996  -2.502  24.889  1.00  0.00           H  
ATOM   4443 HD22 ASN B 651      14.595  -0.963  25.453  1.00  0.00           H  
ATOM   4444  N   GLN B 652      12.902  -6.849  26.904  1.00  0.00           N  
ATOM   4445  CA  GLN B 652      12.550  -8.144  27.484  1.00  0.00           C  
ATOM   4446  C   GLN B 652      13.418  -9.273  26.903  1.00  0.00           C  
ATOM   4447  O   GLN B 652      13.766 -10.192  27.638  1.00  0.00           O  
ATOM   4448  CB  GLN B 652      11.053  -8.442  27.225  1.00  0.00           C  
ATOM   4449  CG  GLN B 652      10.515  -9.726  27.903  1.00  0.00           C  
ATOM   4450  CD  GLN B 652      10.657  -9.701  29.431  1.00  0.00           C  
ATOM   4451  OE1 GLN B 652      10.329  -8.707  30.074  1.00  0.00           O  
ATOM   4452  NE2 GLN B 652      11.165 -10.783  30.023  1.00  0.00           N  
ATOM   4453  H   GLN B 652      12.260  -6.445  26.235  1.00  0.00           H  
ATOM   4454  HA  GLN B 652      12.730  -8.088  28.559  1.00  0.00           H  
ATOM   4455  HB2 GLN B 652      10.459  -7.594  27.570  1.00  0.00           H  
ATOM   4456  HB3 GLN B 652      10.868  -8.506  26.151  1.00  0.00           H  
ATOM   4457  HG2 GLN B 652       9.456  -9.839  27.668  1.00  0.00           H  
ATOM   4458  HG3 GLN B 652      11.004 -10.611  27.496  1.00  0.00           H  
ATOM   4459 HE21 GLN B 652      11.278 -10.795  31.025  1.00  0.00           H  
ATOM   4460 HE22 GLN B 652      11.478 -11.574  29.475  1.00  0.00           H  
ATOM   4461  N   GLN B 653      13.804  -9.187  25.617  1.00  0.00           N  
ATOM   4462  CA  GLN B 653      14.698 -10.127  24.941  1.00  0.00           C  
ATOM   4463  C   GLN B 653      16.122 -10.083  25.518  1.00  0.00           C  
ATOM   4464  O   GLN B 653      16.720 -11.138  25.714  1.00  0.00           O  
ATOM   4465  CB  GLN B 653      14.695  -9.822  23.421  1.00  0.00           C  
ATOM   4466  CG  GLN B 653      15.664 -10.646  22.543  1.00  0.00           C  
ATOM   4467  CD  GLN B 653      15.464 -12.157  22.658  1.00  0.00           C  
ATOM   4468  OE1 GLN B 653      14.393 -12.622  23.031  1.00  0.00           O  
ATOM   4469  NE2 GLN B 653      16.502 -12.935  22.354  1.00  0.00           N  
ATOM   4470  H   GLN B 653      13.465  -8.406  25.070  1.00  0.00           H  
ATOM   4471  HA  GLN B 653      14.300 -11.128  25.113  1.00  0.00           H  
ATOM   4472  HB2 GLN B 653      13.685  -9.970  23.038  1.00  0.00           H  
ATOM   4473  HB3 GLN B 653      14.916  -8.767  23.262  1.00  0.00           H  
ATOM   4474  HG2 GLN B 653      15.523 -10.367  21.498  1.00  0.00           H  
ATOM   4475  HG3 GLN B 653      16.698 -10.398  22.784  1.00  0.00           H  
ATOM   4476 HE21 GLN B 653      16.406 -13.939  22.423  1.00  0.00           H  
ATOM   4477 HE22 GLN B 653      17.380 -12.526  22.073  1.00  0.00           H  
ATOM   4478  N   GLU B 654      16.630  -8.882  25.846  1.00  0.00           N  
ATOM   4479  CA  GLU B 654      17.917  -8.662  26.511  1.00  0.00           C  
ATOM   4480  C   GLU B 654      17.919  -9.220  27.946  1.00  0.00           C  
ATOM   4481  O   GLU B 654      18.947  -9.727  28.395  1.00  0.00           O  
ATOM   4482  CB  GLU B 654      18.197  -7.146  26.566  1.00  0.00           C  
ATOM   4483  CG  GLU B 654      18.654  -6.550  25.219  1.00  0.00           C  
ATOM   4484  CD  GLU B 654      18.673  -5.017  25.205  1.00  0.00           C  
ATOM   4485  OE1 GLU B 654      18.631  -4.411  26.299  1.00  0.00           O  
ATOM   4486  OE2 GLU B 654      18.740  -4.468  24.084  1.00  0.00           O1-
ATOM   4487  H   GLU B 654      16.078  -8.060  25.639  1.00  0.00           H  
ATOM   4488  HA  GLU B 654      18.706  -9.162  25.946  1.00  0.00           H  
ATOM   4489  HB2 GLU B 654      17.308  -6.626  26.925  1.00  0.00           H  
ATOM   4490  HB3 GLU B 654      18.978  -6.941  27.301  1.00  0.00           H  
ATOM   4491  HG2 GLU B 654      19.652  -6.912  24.975  1.00  0.00           H  
ATOM   4492  HG3 GLU B 654      18.002  -6.890  24.415  1.00  0.00           H  
ATOM   4493  N   LYS B 655      16.767  -9.166  28.640  1.00  0.00           N  
ATOM   4494  CA  LYS B 655      16.587  -9.695  29.989  1.00  0.00           C  
ATOM   4495  C   LYS B 655      16.492 -11.232  29.971  1.00  0.00           C  
ATOM   4496  O   LYS B 655      17.130 -11.873  30.801  1.00  0.00           O  
ATOM   4497  CB  LYS B 655      15.295  -9.107  30.596  1.00  0.00           C  
ATOM   4498  CG  LYS B 655      15.259  -9.218  32.129  1.00  0.00           C  
ATOM   4499  CD  LYS B 655      13.892  -8.858  32.721  1.00  0.00           C  
ATOM   4500  CE  LYS B 655      13.923  -8.808  34.254  1.00  0.00           C  
ATOM   4501  NZ  LYS B 655      12.573  -8.630  34.809  1.00  0.00           N1+
ATOM   4502  H   LYS B 655      15.967  -8.732  28.201  1.00  0.00           H  
ATOM   4503  HA  LYS B 655      17.442  -9.392  30.597  1.00  0.00           H  
ATOM   4504  HB2 LYS B 655      15.212  -8.052  30.333  1.00  0.00           H  
ATOM   4505  HB3 LYS B 655      14.415  -9.589  30.167  1.00  0.00           H  
ATOM   4506  HG2 LYS B 655      15.515 -10.231  32.440  1.00  0.00           H  
ATOM   4507  HG3 LYS B 655      16.028  -8.569  32.550  1.00  0.00           H  
ATOM   4508  HD2 LYS B 655      13.563  -7.893  32.331  1.00  0.00           H  
ATOM   4509  HD3 LYS B 655      13.159  -9.594  32.387  1.00  0.00           H  
ATOM   4510  HE2 LYS B 655      14.344  -9.726  34.662  1.00  0.00           H  
ATOM   4511  HE3 LYS B 655      14.558  -7.990  34.594  1.00  0.00           H  
ATOM   4512  HZ1 LYS B 655      11.996  -9.413  34.533  1.00  0.00           H  
ATOM   4513  HZ2 LYS B 655      12.625  -8.593  35.817  1.00  0.00           H  
ATOM   4514  HZ3 LYS B 655      12.171  -7.773  34.458  1.00  0.00           H  
ATOM   4515  N   ASN B 656      15.757 -11.818  29.005  1.00  0.00           N  
ATOM   4516  CA  ASN B 656      15.617 -13.267  28.813  1.00  0.00           C  
ATOM   4517  C   ASN B 656      16.950 -13.933  28.449  1.00  0.00           C  
ATOM   4518  O   ASN B 656      17.234 -15.018  28.948  1.00  0.00           O  
ATOM   4519  CB  ASN B 656      14.610 -13.596  27.684  1.00  0.00           C  
ATOM   4520  CG  ASN B 656      13.144 -13.276  27.979  1.00  0.00           C  
ATOM   4521  OD1 ASN B 656      12.734 -13.134  29.128  1.00  0.00           O  
ATOM   4522  ND2 ASN B 656      12.339 -13.158  26.924  1.00  0.00           N  
ATOM   4523  H   ASN B 656      15.250 -11.219  28.366  1.00  0.00           H  
ATOM   4524  HA  ASN B 656      15.270 -13.707  29.750  1.00  0.00           H  
ATOM   4525  HB2 ASN B 656      14.904 -13.085  26.765  1.00  0.00           H  
ATOM   4526  HB3 ASN B 656      14.650 -14.663  27.466  1.00  0.00           H  
ATOM   4527 HD21 ASN B 656      12.699 -13.315  25.993  1.00  0.00           H  
ATOM   4528 HD22 ASN B 656      11.355 -12.981  27.067  1.00  0.00           H  
ATOM   4529  N   GLU B 657      17.768 -13.267  27.616  1.00  0.00           N  
ATOM   4530  CA  GLU B 657      19.093 -13.712  27.185  1.00  0.00           C  
ATOM   4531  C   GLU B 657      20.116 -13.654  28.330  1.00  0.00           C  
ATOM   4532  O   GLU B 657      21.012 -14.494  28.364  1.00  0.00           O  
ATOM   4533  CB  GLU B 657      19.571 -12.785  26.045  1.00  0.00           C  
ATOM   4534  CG  GLU B 657      18.991 -13.162  24.669  1.00  0.00           C  
ATOM   4535  CD  GLU B 657      19.655 -14.400  24.066  1.00  0.00           C  
ATOM   4536  OE1 GLU B 657      20.869 -14.316  23.782  1.00  0.00           O  
ATOM   4537  OE2 GLU B 657      18.937 -15.405  23.869  1.00  0.00           O1-
ATOM   4538  H   GLU B 657      17.442 -12.387  27.239  1.00  0.00           H  
ATOM   4539  HA  GLU B 657      19.031 -14.744  26.835  1.00  0.00           H  
ATOM   4540  HB2 GLU B 657      19.321 -11.749  26.276  1.00  0.00           H  
ATOM   4541  HB3 GLU B 657      20.661 -12.799  25.973  1.00  0.00           H  
ATOM   4542  HG2 GLU B 657      17.915 -13.321  24.744  1.00  0.00           H  
ATOM   4543  HG3 GLU B 657      19.134 -12.334  23.974  1.00  0.00           H  
ATOM   4544  N   GLN B 658      19.975 -12.706  29.273  1.00  0.00           N  
ATOM   4545  CA  GLN B 658      20.841 -12.573  30.443  1.00  0.00           C  
ATOM   4546  C   GLN B 658      20.459 -13.581  31.543  1.00  0.00           C  
ATOM   4547  O   GLN B 658      21.352 -14.179  32.139  1.00  0.00           O  
ATOM   4548  CB  GLN B 658      20.736 -11.126  30.980  1.00  0.00           C  
ATOM   4549  CG  GLN B 658      21.561 -10.815  32.250  1.00  0.00           C  
ATOM   4550  CD  GLN B 658      23.056 -11.130  32.118  1.00  0.00           C  
ATOM   4551  OE1 GLN B 658      23.655 -10.934  31.062  1.00  0.00           O  
ATOM   4552  NE2 GLN B 658      23.664 -11.635  33.191  1.00  0.00           N  
ATOM   4553  H   GLN B 658      19.217 -12.044  29.178  1.00  0.00           H  
ATOM   4554  HA  GLN B 658      21.870 -12.767  30.135  1.00  0.00           H  
ATOM   4555  HB2 GLN B 658      21.040 -10.438  30.190  1.00  0.00           H  
ATOM   4556  HB3 GLN B 658      19.691 -10.886  31.183  1.00  0.00           H  
ATOM   4557  HG2 GLN B 658      21.462  -9.757  32.491  1.00  0.00           H  
ATOM   4558  HG3 GLN B 658      21.147 -11.353  33.104  1.00  0.00           H  
ATOM   4559 HE21 GLN B 658      24.647 -11.857  33.155  1.00  0.00           H  
ATOM   4560 HE22 GLN B 658      23.126 -11.822  34.034  1.00  0.00           H  
ATOM   4561  N   GLU B 659      19.153 -13.815  31.770  1.00  0.00           N  
ATOM   4562  CA  GLU B 659      18.616 -14.817  32.700  1.00  0.00           C  
ATOM   4563  C   GLU B 659      18.956 -16.244  32.233  1.00  0.00           C  
ATOM   4564  O   GLU B 659      19.234 -17.113  33.059  1.00  0.00           O  
ATOM   4565  CB  GLU B 659      17.082 -14.669  32.759  1.00  0.00           C  
ATOM   4566  CG  GLU B 659      16.607 -13.456  33.587  1.00  0.00           C  
ATOM   4567  CD  GLU B 659      15.112 -13.146  33.441  1.00  0.00           C  
ATOM   4568  OE1 GLU B 659      14.434 -13.818  32.632  1.00  0.00           O  
ATOM   4569  OE2 GLU B 659      14.664 -12.220  34.152  1.00  0.00           O1-
ATOM   4570  H   GLU B 659      18.477 -13.269  31.252  1.00  0.00           H  
ATOM   4571  HA  GLU B 659      19.046 -14.663  33.691  1.00  0.00           H  
ATOM   4572  HB2 GLU B 659      16.691 -14.613  31.741  1.00  0.00           H  
ATOM   4573  HB3 GLU B 659      16.637 -15.564  33.199  1.00  0.00           H  
ATOM   4574  HG2 GLU B 659      16.827 -13.625  34.642  1.00  0.00           H  
ATOM   4575  HG3 GLU B 659      17.161 -12.562  33.302  1.00  0.00           H  
ATOM   4576  N   LEU B 660      18.980 -16.456  30.908  1.00  0.00           N  
ATOM   4577  CA  LEU B 660      19.409 -17.675  30.236  1.00  0.00           C  
ATOM   4578  C   LEU B 660      20.928 -17.863  30.358  1.00  0.00           C  
ATOM   4579  O   LEU B 660      21.353 -18.962  30.688  1.00  0.00           O  
ATOM   4580  CB  LEU B 660      18.987 -17.568  28.756  1.00  0.00           C  
ATOM   4581  CG  LEU B 660      19.439 -18.699  27.815  1.00  0.00           C  
ATOM   4582  CD1 LEU B 660      18.764 -20.039  28.155  1.00  0.00           C  
ATOM   4583  CD2 LEU B 660      19.186 -18.276  26.362  1.00  0.00           C  
ATOM   4584  H   LEU B 660      18.703 -15.688  30.310  1.00  0.00           H  
ATOM   4585  HA  LEU B 660      18.904 -18.524  30.700  1.00  0.00           H  
ATOM   4586  HB2 LEU B 660      17.900 -17.497  28.704  1.00  0.00           H  
ATOM   4587  HB3 LEU B 660      19.364 -16.625  28.361  1.00  0.00           H  
ATOM   4588  HG  LEU B 660      20.517 -18.840  27.904  1.00  0.00           H  
ATOM   4589 HD11 LEU B 660      19.184 -20.843  27.556  1.00  0.00           H  
ATOM   4590 HD12 LEU B 660      18.924 -20.315  29.197  1.00  0.00           H  
ATOM   4591 HD13 LEU B 660      17.688 -20.006  27.977  1.00  0.00           H  
ATOM   4592 HD21 LEU B 660      19.582 -19.010  25.666  1.00  0.00           H  
ATOM   4593 HD22 LEU B 660      18.123 -18.140  26.164  1.00  0.00           H  
ATOM   4594 HD23 LEU B 660      19.682 -17.331  26.135  1.00  0.00           H  
ATOM   4595  N   LEU B 661      21.741 -16.812  30.141  1.00  0.00           N  
ATOM   4596  CA  LEU B 661      23.205 -16.841  30.258  1.00  0.00           C  
ATOM   4597  C   LEU B 661      23.674 -17.167  31.690  1.00  0.00           C  
ATOM   4598  O   LEU B 661      24.672 -17.867  31.858  1.00  0.00           O  
ATOM   4599  CB  LEU B 661      23.771 -15.484  29.779  1.00  0.00           C  
ATOM   4600  CG  LEU B 661      25.308 -15.321  29.811  1.00  0.00           C  
ATOM   4601  CD1 LEU B 661      26.020 -16.321  28.885  1.00  0.00           C  
ATOM   4602  CD2 LEU B 661      25.700 -13.880  29.453  1.00  0.00           C  
ATOM   4603  H   LEU B 661      21.322 -15.936  29.856  1.00  0.00           H  
ATOM   4604  HA  LEU B 661      23.565 -17.631  29.597  1.00  0.00           H  
ATOM   4605  HB2 LEU B 661      23.435 -15.308  28.756  1.00  0.00           H  
ATOM   4606  HB3 LEU B 661      23.326 -14.688  30.377  1.00  0.00           H  
ATOM   4607  HG  LEU B 661      25.661 -15.490  30.827  1.00  0.00           H  
ATOM   4608 HD11 LEU B 661      27.099 -16.160  28.888  1.00  0.00           H  
ATOM   4609 HD12 LEU B 661      25.848 -17.351  29.198  1.00  0.00           H  
ATOM   4610 HD13 LEU B 661      25.674 -16.223  27.855  1.00  0.00           H  
ATOM   4611 HD21 LEU B 661      26.780 -13.739  29.506  1.00  0.00           H  
ATOM   4612 HD22 LEU B 661      25.380 -13.622  28.443  1.00  0.00           H  
ATOM   4613 HD23 LEU B 661      25.242 -13.166  30.138  1.00  0.00           H  
ATOM   4614  N   GLU B 662      22.922 -16.715  32.707  1.00  0.00           N  
ATOM   4615  CA  GLU B 662      23.127 -17.040  34.116  1.00  0.00           C  
ATOM   4616  C   GLU B 662      22.731 -18.496  34.421  1.00  0.00           C  
ATOM   4617  O   GLU B 662      23.368 -19.109  35.273  1.00  0.00           O  
ATOM   4618  CB  GLU B 662      22.253 -16.101  34.974  1.00  0.00           C  
ATOM   4619  CG  GLU B 662      22.818 -14.671  35.072  1.00  0.00           C  
ATOM   4620  CD  GLU B 662      21.854 -13.672  35.719  1.00  0.00           C  
ATOM   4621  OE1 GLU B 662      20.966 -14.115  36.480  1.00  0.00           O  
ATOM   4622  OE2 GLU B 662      22.037 -12.465  35.449  1.00  0.00           O1-
ATOM   4623  H   GLU B 662      22.130 -16.125  32.484  1.00  0.00           H  
ATOM   4624  HA  GLU B 662      24.178 -16.904  34.377  1.00  0.00           H  
ATOM   4625  HB2 GLU B 662      21.237 -16.076  34.576  1.00  0.00           H  
ATOM   4626  HB3 GLU B 662      22.166 -16.499  35.987  1.00  0.00           H  
ATOM   4627  HG2 GLU B 662      23.745 -14.678  35.647  1.00  0.00           H  
ATOM   4628  HG3 GLU B 662      23.078 -14.303  34.081  1.00  0.00           H  
ATOM   4629  N   LEU B 663      21.723 -19.053  33.725  1.00  0.00           N  
ATOM   4630  CA  LEU B 663      21.220 -20.418  33.905  1.00  0.00           C  
ATOM   4631  C   LEU B 663      22.073 -21.454  33.144  1.00  0.00           C  
ATOM   4632  O   LEU B 663      22.236 -22.566  33.645  1.00  0.00           O  
ATOM   4633  CB  LEU B 663      19.758 -20.464  33.404  1.00  0.00           C  
ATOM   4634  CG  LEU B 663      18.994 -21.789  33.636  1.00  0.00           C  
ATOM   4635  CD1 LEU B 663      18.911 -22.180  35.122  1.00  0.00           C  
ATOM   4636  CD2 LEU B 663      17.585 -21.700  33.028  1.00  0.00           C  
ATOM   4637  H   LEU B 663      21.254 -18.482  33.035  1.00  0.00           H  
ATOM   4638  HA  LEU B 663      21.246 -20.654  34.969  1.00  0.00           H  
ATOM   4639  HB2 LEU B 663      19.200 -19.665  33.894  1.00  0.00           H  
ATOM   4640  HB3 LEU B 663      19.733 -20.228  32.340  1.00  0.00           H  
ATOM   4641  HG  LEU B 663      19.516 -22.592  33.117  1.00  0.00           H  
ATOM   4642 HD11 LEU B 663      18.311 -23.081  35.255  1.00  0.00           H  
ATOM   4643 HD12 LEU B 663      19.895 -22.391  35.541  1.00  0.00           H  
ATOM   4644 HD13 LEU B 663      18.455 -21.388  35.716  1.00  0.00           H  
ATOM   4645 HD21 LEU B 663      17.060 -22.652  33.110  1.00  0.00           H  
ATOM   4646 HD22 LEU B 663      16.983 -20.943  33.532  1.00  0.00           H  
ATOM   4647 HD23 LEU B 663      17.624 -21.438  31.970  1.00  0.00           H  
ATOM   4648  N   ASP B 664      22.677 -21.084  31.996  1.00  0.00           N  
ATOM   4649  CA  ASP B 664      23.725 -21.834  31.284  1.00  0.00           C  
ATOM   4650  C   ASP B 664      24.955 -22.088  32.169  1.00  0.00           C  
ATOM   4651  O   ASP B 664      25.596 -23.130  32.042  1.00  0.00           O  
ATOM   4652  CB  ASP B 664      24.168 -21.102  29.985  1.00  0.00           C  
ATOM   4653  CG  ASP B 664      23.202 -21.201  28.798  1.00  0.00           C  
ATOM   4654  OD1 ASP B 664      21.973 -21.156  29.017  1.00  0.00           O  
ATOM   4655  OD2 ASP B 664      23.706 -21.403  27.672  1.00  0.00           O1-
ATOM   4656  H   ASP B 664      22.433 -20.178  31.612  1.00  0.00           H  
ATOM   4657  HA  ASP B 664      23.332 -22.815  31.023  1.00  0.00           H  
ATOM   4658  HB2 ASP B 664      24.343 -20.046  30.191  1.00  0.00           H  
ATOM   4659  HB3 ASP B 664      25.127 -21.501  29.648  1.00  0.00           H  
ATOM   4660  N   LYS B 665      25.249 -21.147  33.080  1.00  0.00           N  
ATOM   4661  CA  LYS B 665      26.359 -21.198  34.020  1.00  0.00           C  
ATOM   4662  C   LYS B 665      25.959 -21.903  35.324  1.00  0.00           C  
ATOM   4663  O   LYS B 665      26.719 -22.751  35.777  1.00  0.00           O  
ATOM   4664  CB  LYS B 665      26.782 -19.756  34.346  1.00  0.00           C  
ATOM   4665  CG  LYS B 665      27.476 -19.075  33.155  1.00  0.00           C  
ATOM   4666  CD  LYS B 665      27.640 -17.566  33.362  1.00  0.00           C  
ATOM   4667  CE  LYS B 665      28.199 -16.875  32.113  1.00  0.00           C  
ATOM   4668  NZ  LYS B 665      28.257 -15.416  32.295  1.00  0.00           N1+
ATOM   4669  H   LYS B 665      24.661 -20.326  33.110  1.00  0.00           H  
ATOM   4670  HA  LYS B 665      27.205 -21.724  33.575  1.00  0.00           H  
ATOM   4671  HB2 LYS B 665      25.912 -19.171  34.647  1.00  0.00           H  
ATOM   4672  HB3 LYS B 665      27.465 -19.741  35.197  1.00  0.00           H  
ATOM   4673  HG2 LYS B 665      28.448 -19.538  32.983  1.00  0.00           H  
ATOM   4674  HG3 LYS B 665      26.899 -19.242  32.246  1.00  0.00           H  
ATOM   4675  HD2 LYS B 665      26.671 -17.130  33.608  1.00  0.00           H  
ATOM   4676  HD3 LYS B 665      28.290 -17.380  34.218  1.00  0.00           H  
ATOM   4677  HE2 LYS B 665      29.200 -17.246  31.888  1.00  0.00           H  
ATOM   4678  HE3 LYS B 665      27.573 -17.094  31.249  1.00  0.00           H  
ATOM   4679  HZ1 LYS B 665      27.328 -15.063  32.473  1.00  0.00           H  
ATOM   4680  HZ2 LYS B 665      28.856 -15.195  33.077  1.00  0.00           H  
ATOM   4681  HZ3 LYS B 665      28.624 -14.986  31.458  1.00  0.00           H  
ATOM   4682  N   TRP B 666      24.788 -21.604  35.919  1.00  0.00           N  
ATOM   4683  CA  TRP B 666      24.316 -22.203  37.179  1.00  0.00           C  
ATOM   4684  C   TRP B 666      24.061 -23.714  37.074  1.00  0.00           C  
ATOM   4685  O   TRP B 666      24.327 -24.445  38.029  1.00  0.00           O  
ATOM   4686  CB  TRP B 666      23.036 -21.493  37.673  1.00  0.00           C  
ATOM   4687  CG  TRP B 666      23.192 -20.732  38.954  1.00  0.00           C  
ATOM   4688  CD1 TRP B 666      23.656 -19.467  39.061  1.00  0.00           C  
ATOM   4689  CD2 TRP B 666      22.871 -21.160  40.313  1.00  0.00           C  
ATOM   4690  NE1 TRP B 666      23.646 -19.082  40.386  1.00  0.00           N  
ATOM   4691  CE2 TRP B 666      23.157 -20.080  41.204  1.00  0.00           C  
ATOM   4692  CE3 TRP B 666      22.352 -22.345  40.888  1.00  0.00           C  
ATOM   4693  CZ2 TRP B 666      22.929 -20.167  42.589  1.00  0.00           C  
ATOM   4694  CZ3 TRP B 666      22.111 -22.441  42.274  1.00  0.00           C  
ATOM   4695  CH2 TRP B 666      22.399 -21.356  43.125  1.00  0.00           C  
ATOM   4696  H   TRP B 666      24.209 -20.885  35.505  1.00  0.00           H  
ATOM   4697  HA  TRP B 666      25.103 -22.068  37.921  1.00  0.00           H  
ATOM   4698  HB2 TRP B 666      22.655 -20.808  36.920  1.00  0.00           H  
ATOM   4699  HB3 TRP B 666      22.215 -22.197  37.825  1.00  0.00           H  
ATOM   4700  HD1 TRP B 666      23.977 -18.862  38.225  1.00  0.00           H  
ATOM   4701  HE1 TRP B 666      23.945 -18.166  40.688  1.00  0.00           H  
ATOM   4702  HE3 TRP B 666      22.126 -23.187  40.251  1.00  0.00           H  
ATOM   4703  HZ2 TRP B 666      23.152 -19.330  43.234  1.00  0.00           H  
ATOM   4704  HZ3 TRP B 666      21.704 -23.353  42.685  1.00  0.00           H  
ATOM   4705  HH2 TRP B 666      22.214 -21.436  44.186  1.00  0.00           H  
ATOM   4706  N   ALA B 667      23.608 -24.172  35.895  1.00  0.00           N  
ATOM   4707  CA  ALA B 667      23.467 -25.580  35.551  1.00  0.00           C  
ATOM   4708  C   ALA B 667      24.840 -26.246  35.395  1.00  0.00           C  
ATOM   4709  O   ALA B 667      25.006 -27.355  35.890  1.00  0.00           O  
ATOM   4710  CB  ALA B 667      22.683 -25.705  34.236  1.00  0.00           C  
ATOM   4711  H   ALA B 667      23.398 -23.499  35.170  1.00  0.00           H  
ATOM   4712  HA  ALA B 667      22.912 -26.086  36.344  1.00  0.00           H  
ATOM   4713  HB1 ALA B 667      22.551 -26.750  33.952  1.00  0.00           H  
ATOM   4714  HB2 ALA B 667      21.689 -25.267  34.330  1.00  0.00           H  
ATOM   4715  HB3 ALA B 667      23.189 -25.199  33.412  1.00  0.00           H  
ATOM   4716  N   SER B 668      25.827 -25.576  34.766  1.00  0.00           N  
ATOM   4717  CA  SER B 668      27.196 -26.080  34.600  1.00  0.00           C  
ATOM   4718  C   SER B 668      27.991 -26.136  35.925  1.00  0.00           C  
ATOM   4719  O   SER B 668      28.841 -27.013  36.065  1.00  0.00           O  
ATOM   4720  CB  SER B 668      27.940 -25.256  33.519  1.00  0.00           C  
ATOM   4721  OG  SER B 668      28.523 -24.055  33.985  1.00  0.00           O  
ATOM   4722  H   SER B 668      25.623 -24.658  34.396  1.00  0.00           H  
ATOM   4723  HA  SER B 668      27.111 -27.095  34.211  1.00  0.00           H  
ATOM   4724  HB2 SER B 668      28.751 -25.859  33.110  1.00  0.00           H  
ATOM   4725  HB3 SER B 668      27.280 -25.037  32.680  1.00  0.00           H  
ATOM   4726  HG  SER B 668      27.852 -23.531  34.399  1.00  0.00           H  
ATOM   4727  N   LEU B 669      27.690 -25.252  36.897  1.00  0.00           N  
ATOM   4728  CA  LEU B 669      28.297 -25.214  38.232  1.00  0.00           C  
ATOM   4729  C   LEU B 669      27.805 -26.387  39.091  1.00  0.00           C  
ATOM   4730  O   LEU B 669      28.624 -27.079  39.694  1.00  0.00           O  
ATOM   4731  CB  LEU B 669      27.926 -23.894  38.958  1.00  0.00           C  
ATOM   4732  CG  LEU B 669      28.665 -22.624  38.481  1.00  0.00           C  
ATOM   4733  CD1 LEU B 669      28.053 -21.372  39.130  1.00  0.00           C  
ATOM   4734  CD2 LEU B 669      30.175 -22.676  38.759  1.00  0.00           C  
ATOM   4735  H   LEU B 669      26.997 -24.545  36.691  1.00  0.00           H  
ATOM   4736  HA  LEU B 669      29.379 -25.304  38.137  1.00  0.00           H  
ATOM   4737  HB2 LEU B 669      26.850 -23.734  38.870  1.00  0.00           H  
ATOM   4738  HB3 LEU B 669      28.113 -24.000  40.029  1.00  0.00           H  
ATOM   4739  HG  LEU B 669      28.548 -22.530  37.404  1.00  0.00           H  
ATOM   4740 HD11 LEU B 669      28.544 -20.465  38.775  1.00  0.00           H  
ATOM   4741 HD12 LEU B 669      26.993 -21.277  38.896  1.00  0.00           H  
ATOM   4742 HD13 LEU B 669      28.151 -21.399  40.215  1.00  0.00           H  
ATOM   4743 HD21 LEU B 669      30.660 -21.746  38.463  1.00  0.00           H  
ATOM   4744 HD22 LEU B 669      30.378 -22.831  39.820  1.00  0.00           H  
ATOM   4745 HD23 LEU B 669      30.663 -23.477  38.205  1.00  0.00           H  
ATOM   4746  N   TRP B 670      26.485 -26.635  39.119  1.00  0.00           N  
ATOM   4747  CA  TRP B 670      25.876 -27.746  39.852  1.00  0.00           C  
ATOM   4748  C   TRP B 670      26.021 -29.097  39.129  1.00  0.00           C  
ATOM   4749  O   TRP B 670      25.990 -30.120  39.808  1.00  0.00           O  
ATOM   4750  CB  TRP B 670      24.391 -27.438  40.123  1.00  0.00           C  
ATOM   4751  CG  TRP B 670      24.145 -26.686  41.400  1.00  0.00           C  
ATOM   4752  CD1 TRP B 670      24.413 -25.377  41.608  1.00  0.00           C  
ATOM   4753  CD2 TRP B 670      23.593 -27.185  42.659  1.00  0.00           C  
ATOM   4754  NE1 TRP B 670      24.068 -25.033  42.899  1.00  0.00           N  
ATOM   4755  CE2 TRP B 670      23.535 -26.102  43.589  1.00  0.00           C  
ATOM   4756  CE3 TRP B 670      23.126 -28.442  43.112  1.00  0.00           C  
ATOM   4757  CZ2 TRP B 670      23.020 -26.252  44.889  1.00  0.00           C  
ATOM   4758  CZ3 TRP B 670      22.612 -28.607  44.415  1.00  0.00           C  
ATOM   4759  CH2 TRP B 670      22.552 -27.514  45.301  1.00  0.00           C  
ATOM   4760  H   TRP B 670      25.868 -26.024  38.601  1.00  0.00           H  
ATOM   4761  HA  TRP B 670      26.381 -27.859  40.812  1.00  0.00           H  
ATOM   4762  HB2 TRP B 670      23.954 -26.883  39.291  1.00  0.00           H  
ATOM   4763  HB3 TRP B 670      23.808 -28.358  40.190  1.00  0.00           H  
ATOM   4764  HD1 TRP B 670      24.838 -24.715  40.867  1.00  0.00           H  
ATOM   4765  HE1 TRP B 670      24.183 -24.096  43.260  1.00  0.00           H  
ATOM   4766  HE3 TRP B 670      23.158 -29.290  42.444  1.00  0.00           H  
ATOM   4767  HZ2 TRP B 670      22.984 -25.410  45.564  1.00  0.00           H  
ATOM   4768  HZ3 TRP B 670      22.258 -29.576  44.733  1.00  0.00           H  
ATOM   4769  HH2 TRP B 670      22.154 -27.644  46.297  1.00  0.00           H  
ATOM   4770  N   ASN B 671      26.274 -29.119  37.805  1.00  0.00           N  
ATOM   4771  CA  ASN B 671      26.753 -30.300  37.070  1.00  0.00           C  
ATOM   4772  C   ASN B 671      28.199 -30.657  37.444  1.00  0.00           C  
ATOM   4773  O   ASN B 671      28.592 -31.810  37.283  1.00  0.00           O  
ATOM   4774  CB  ASN B 671      26.727 -30.071  35.532  1.00  0.00           C  
ATOM   4775  CG  ASN B 671      25.453 -30.557  34.837  1.00  0.00           C  
ATOM   4776  OD1 ASN B 671      25.097 -31.726  34.952  1.00  0.00           O  
ATOM   4777  ND2 ASN B 671      24.766 -29.678  34.105  1.00  0.00           N  
ATOM   4778  H   ASN B 671      26.244 -28.244  37.300  1.00  0.00           H  
ATOM   4779  HA  ASN B 671      26.133 -31.159  37.335  1.00  0.00           H  
ATOM   4780  HB2 ASN B 671      26.921 -29.027  35.301  1.00  0.00           H  
ATOM   4781  HB3 ASN B 671      27.532 -30.620  35.039  1.00  0.00           H  
ATOM   4782 HD21 ASN B 671      25.069 -28.715  34.062  1.00  0.00           H  
ATOM   4783 HD22 ASN B 671      23.931 -29.975  33.622  1.00  0.00           H  
ATOM   4784  N   TRP B 672      28.987 -29.683  37.928  1.00  0.00           N  
ATOM   4785  CA  TRP B 672      30.391 -29.866  38.264  1.00  0.00           C  
ATOM   4786  C   TRP B 672      30.536 -30.592  39.603  1.00  0.00           C  
ATOM   4787  O   TRP B 672      31.154 -31.649  39.619  1.00  0.00           O  
ATOM   4788  CB  TRP B 672      31.105 -28.497  38.307  1.00  0.00           C  
ATOM   4789  CG  TRP B 672      32.369 -28.436  37.509  1.00  0.00           C  
ATOM   4790  CD1 TRP B 672      32.468 -28.735  36.193  1.00  0.00           C  
ATOM   4791  CD2 TRP B 672      33.709 -28.050  37.936  1.00  0.00           C  
ATOM   4792  NE1 TRP B 672      33.771 -28.568  35.778  1.00  0.00           N  
ATOM   4793  CE2 TRP B 672      34.580 -28.132  36.807  1.00  0.00           C  
ATOM   4794  CE3 TRP B 672      34.281 -27.630  39.160  1.00  0.00           C  
ATOM   4795  CZ2 TRP B 672      35.944 -27.802  36.884  1.00  0.00           C  
ATOM   4796  CZ3 TRP B 672      35.648 -27.296  39.249  1.00  0.00           C  
ATOM   4797  CH2 TRP B 672      36.478 -27.378  38.114  1.00  0.00           C  
ATOM   4798  H   TRP B 672      28.601 -28.755  38.034  1.00  0.00           H  
ATOM   4799  HA  TRP B 672      30.842 -30.488  37.488  1.00  0.00           H  
ATOM   4800  HB2 TRP B 672      30.465 -27.715  37.903  1.00  0.00           H  
ATOM   4801  HB3 TRP B 672      31.323 -28.177  39.327  1.00  0.00           H  
ATOM   4802  HD1 TRP B 672      31.641 -29.052  35.575  1.00  0.00           H  
ATOM   4803  HE1 TRP B 672      34.067 -28.738  34.827  1.00  0.00           H  
ATOM   4804  HE3 TRP B 672      33.659 -27.559  40.040  1.00  0.00           H  
ATOM   4805  HZ2 TRP B 672      36.574 -27.872  36.009  1.00  0.00           H  
ATOM   4806  HZ3 TRP B 672      36.061 -26.976  40.194  1.00  0.00           H  
ATOM   4807  HH2 TRP B 672      37.525 -27.121  38.189  1.00  0.00           H  
ATOM   4808  N   PHE B 673      29.922 -30.083  40.689  1.00  0.00           N  
ATOM   4809  CA  PHE B 673      30.000 -30.623  42.060  1.00  0.00           C  
ATOM   4810  C   PHE B 673      29.510 -32.081  42.140  1.00  0.00           C  
ATOM   4811  O   PHE B 673      30.070 -32.900  42.868  1.00  0.00           O  
ATOM   4812  CB  PHE B 673      29.144 -29.755  43.013  1.00  0.00           C  
ATOM   4813  CG  PHE B 673      29.271 -28.243  42.883  1.00  0.00           C  
ATOM   4814  CD1 PHE B 673      30.517 -27.631  42.621  1.00  0.00           C  
ATOM   4815  CD2 PHE B 673      28.116 -27.441  43.009  1.00  0.00           C  
ATOM   4816  CE1 PHE B 673      30.596 -26.234  42.451  1.00  0.00           C  
ATOM   4817  CE2 PHE B 673      28.197 -26.046  42.845  1.00  0.00           C  
ATOM   4818  CZ  PHE B 673      29.437 -25.442  42.560  1.00  0.00           C  
ATOM   4819  H   PHE B 673      29.410 -29.218  40.574  1.00  0.00           H  
ATOM   4820  HA  PHE B 673      31.045 -30.589  42.375  1.00  0.00           H  
ATOM   4821  HB2 PHE B 673      28.090 -30.002  42.872  1.00  0.00           H  
ATOM   4822  HB3 PHE B 673      29.373 -30.019  44.046  1.00  0.00           H  
ATOM   4823  HD1 PHE B 673      31.413 -28.226  42.529  1.00  0.00           H  
ATOM   4824  HD2 PHE B 673      27.157 -27.893  43.215  1.00  0.00           H  
ATOM   4825  HE1 PHE B 673      31.547 -25.772  42.235  1.00  0.00           H  
ATOM   4826  HE2 PHE B 673      27.306 -25.440  42.929  1.00  0.00           H  
ATOM   4827  HZ  PHE B 673      29.499 -24.373  42.425  1.00  0.00           H  
ATOM   4828  N   ASN B 674      28.488 -32.372  41.322  1.00  0.00           N  
ATOM   4829  CA  ASN B 674      27.853 -33.646  41.029  1.00  0.00           C  
ATOM   4830  C   ASN B 674      28.868 -34.667  40.481  1.00  0.00           C  
ATOM   4831  O   ASN B 674      29.154 -35.654  41.155  1.00  0.00           O  
ATOM   4832  CB  ASN B 674      26.728 -33.298  40.029  1.00  0.00           C  
ATOM   4833  CG  ASN B 674      25.734 -34.412  39.738  1.00  0.00           C  
ATOM   4834  OD1 ASN B 674      26.074 -35.394  39.084  1.00  0.00           O  
ATOM   4835  ND2 ASN B 674      24.497 -34.242  40.208  1.00  0.00           N  
ATOM   4836  H   ASN B 674      28.140 -31.593  40.781  1.00  0.00           H  
ATOM   4837  HA  ASN B 674      27.420 -34.032  41.953  1.00  0.00           H  
ATOM   4838  HB2 ASN B 674      26.156 -32.469  40.440  1.00  0.00           H  
ATOM   4839  HB3 ASN B 674      27.131 -32.945  39.082  1.00  0.00           H  
ATOM   4840 HD21 ASN B 674      24.269 -33.408  40.731  1.00  0.00           H  
ATOM   4841 HD22 ASN B 674      23.785 -34.930  40.019  1.00  0.00           H  
ATOM   4842  N   ILE B 675      29.424 -34.411  39.285  1.00  0.00           N  
ATOM   4843  CA  ILE B 675      30.379 -35.270  38.575  1.00  0.00           C  
ATOM   4844  C   ILE B 675      31.753 -35.348  39.283  1.00  0.00           C  
ATOM   4845  O   ILE B 675      32.441 -36.361  39.145  1.00  0.00           O  
ATOM   4846  CB  ILE B 675      30.505 -34.739  37.110  1.00  0.00           C  
ATOM   4847  CG1 ILE B 675      29.172 -34.834  36.322  1.00  0.00           C  
ATOM   4848  CG2 ILE B 675      31.657 -35.355  36.284  1.00  0.00           C  
ATOM   4849  CD1 ILE B 675      28.707 -36.259  35.981  1.00  0.00           C  
ATOM   4850  H   ILE B 675      29.144 -33.565  38.809  1.00  0.00           H  
ATOM   4851  HA  ILE B 675      29.979 -36.285  38.559  1.00  0.00           H  
ATOM   4852  HB  ILE B 675      30.737 -33.675  37.183  1.00  0.00           H  
ATOM   4853 HG12 ILE B 675      28.371 -34.343  36.871  1.00  0.00           H  
ATOM   4854 HG13 ILE B 675      29.271 -34.271  35.393  1.00  0.00           H  
ATOM   4855 HG21 ILE B 675      31.623 -35.017  35.249  1.00  0.00           H  
ATOM   4856 HG22 ILE B 675      32.634 -35.067  36.673  1.00  0.00           H  
ATOM   4857 HG23 ILE B 675      31.610 -36.444  36.281  1.00  0.00           H  
ATOM   4858 HD11 ILE B 675      27.772 -36.230  35.422  1.00  0.00           H  
ATOM   4859 HD12 ILE B 675      29.435 -36.790  35.368  1.00  0.00           H  
ATOM   4860 HD13 ILE B 675      28.526 -36.850  36.879  1.00  0.00           H  
ATOM   4861  N   THR B 676      32.144 -34.307  40.042  1.00  0.00           N  
ATOM   4862  CA  THR B 676      33.451 -34.168  40.693  1.00  0.00           C  
ATOM   4863  C   THR B 676      33.559 -35.037  41.955  1.00  0.00           C  
ATOM   4864  O   THR B 676      34.595 -35.678  42.134  1.00  0.00           O  
ATOM   4865  CB  THR B 676      33.687 -32.678  41.070  1.00  0.00           C  
ATOM   4866  OG1 THR B 676      33.924 -31.955  39.879  1.00  0.00           O  
ATOM   4867  CG2 THR B 676      34.913 -32.396  41.961  1.00  0.00           C  
ATOM   4868  H   THR B 676      31.519 -33.514  40.104  1.00  0.00           H  
ATOM   4869  HA  THR B 676      34.231 -34.489  39.998  1.00  0.00           H  
ATOM   4870  HB  THR B 676      32.805 -32.268  41.565  1.00  0.00           H  
ATOM   4871 HG21 THR B 676      35.069 -31.323  42.079  1.00  0.00           H  
ATOM   4872 HG22 THR B 676      34.795 -32.806  42.964  1.00  0.00           H  
ATOM   4873 HG23 THR B 676      35.822 -32.817  41.530  1.00  0.00           H  
ATOM   4874  HG1 THR B 676      33.121 -31.945  39.377  1.00  0.00           H  
ATOM   4875  N   ASN B 677      32.530 -35.055  42.827  1.00  0.00           N  
ATOM   4876  CA  ASN B 677      32.555 -35.805  44.090  1.00  0.00           C  
ATOM   4877  C   ASN B 677      32.570 -37.314  43.784  1.00  0.00           C  
ATOM   4878  O   ASN B 677      33.504 -37.995  44.200  1.00  0.00           O  
ATOM   4879  CB  ASN B 677      31.340 -35.410  44.971  1.00  0.00           C  
ATOM   4880  CG  ASN B 677      31.584 -35.519  46.485  1.00  0.00           C  
ATOM   4881  OD1 ASN B 677      31.089 -34.692  47.247  1.00  0.00           O  
ATOM   4882  ND2 ASN B 677      32.315 -36.537  46.946  1.00  0.00           N  
ATOM   4883  H   ASN B 677      31.705 -34.508  42.621  1.00  0.00           H  
ATOM   4884  HA  ASN B 677      33.479 -35.532  44.604  1.00  0.00           H  
ATOM   4885  HB2 ASN B 677      31.091 -34.366  44.783  1.00  0.00           H  
ATOM   4886  HB3 ASN B 677      30.445 -35.976  44.708  1.00  0.00           H  
ATOM   4887 HD21 ASN B 677      32.709 -37.216  46.309  1.00  0.00           H  
ATOM   4888 HD22 ASN B 677      32.475 -36.623  47.939  1.00  0.00           H  
ATOM   4889  N   TRP B 678      31.600 -37.777  42.979  1.00  0.00           N  
ATOM   4890  CA  TRP B 678      31.539 -39.063  42.285  1.00  0.00           C  
ATOM   4891  C   TRP B 678      30.419 -38.994  41.250  1.00  0.00           C  
ATOM   4892  O   TRP B 678      29.327 -38.518  41.565  1.00  0.00           O  
ATOM   4893  CB  TRP B 678      31.249 -40.259  43.218  1.00  0.00           C  
ATOM   4894  CG  TRP B 678      32.290 -40.685  44.203  1.00  0.00           C  
ATOM   4895  CD1 TRP B 678      33.395 -41.413  43.927  1.00  0.00           C  
ATOM   4896  CD2 TRP B 678      32.309 -40.450  45.642  1.00  0.00           C  
ATOM   4897  NE1 TRP B 678      34.101 -41.634  45.092  1.00  0.00           N  
ATOM   4898  CE2 TRP B 678      33.478 -41.064  46.183  1.00  0.00           C  
ATOM   4899  CE3 TRP B 678      31.453 -39.779  46.546  1.00  0.00           C  
ATOM   4900  CZ2 TRP B 678      33.784 -41.011  47.554  1.00  0.00           C  
ATOM   4901  CZ3 TRP B 678      31.748 -39.720  47.923  1.00  0.00           C  
ATOM   4902  CH2 TRP B 678      32.912 -40.333  48.427  1.00  0.00           C  
ATOM   4903  H   TRP B 678      30.885 -37.116  42.705  1.00  0.00           H  
ATOM   4904  HA  TRP B 678      32.487 -39.222  41.769  1.00  0.00           H  
ATOM   4905  HB2 TRP B 678      30.330 -40.069  43.771  1.00  0.00           H  
ATOM   4906  HB3 TRP B 678      31.042 -41.142  42.609  1.00  0.00           H  
ATOM   4907  HD1 TRP B 678      33.666 -41.762  42.941  1.00  0.00           H  
ATOM   4908  HE1 TRP B 678      34.968 -42.152  45.112  1.00  0.00           H  
ATOM   4909  HE3 TRP B 678      30.560 -39.300  46.173  1.00  0.00           H  
ATOM   4910  HZ2 TRP B 678      34.677 -41.485  47.934  1.00  0.00           H  
ATOM   4911  HZ3 TRP B 678      31.080 -39.200  48.593  1.00  0.00           H  
ATOM   4912  HH2 TRP B 678      33.135 -40.284  49.482  1.00  0.00           H  
ATOM   4913  N   LEU B 679      30.642 -39.581  40.064  1.00  0.00           N  
ATOM   4914  CA  LEU B 679      29.552 -39.981  39.180  1.00  0.00           C  
ATOM   4915  C   LEU B 679      29.141 -41.410  39.582  1.00  0.00           C  
ATOM   4916  O   LEU B 679      29.911 -42.363  39.453  1.00  0.00           O  
ATOM   4917  CB  LEU B 679      29.980 -39.864  37.694  1.00  0.00           C  
ATOM   4918  CG  LEU B 679      31.157 -40.735  37.184  1.00  0.00           C  
ATOM   4919  CD1 LEU B 679      30.663 -41.930  36.346  1.00  0.00           C  
ATOM   4920  CD2 LEU B 679      32.143 -39.895  36.357  1.00  0.00           C  
ATOM   4921  H   LEU B 679      31.560 -39.953  39.868  1.00  0.00           H  
ATOM   4922  HA  LEU B 679      28.696 -39.315  39.307  1.00  0.00           H  
ATOM   4923  HB2 LEU B 679      29.106 -40.035  37.064  1.00  0.00           H  
ATOM   4924  HB3 LEU B 679      30.222 -38.812  37.527  1.00  0.00           H  
ATOM   4925  HG  LEU B 679      31.717 -41.120  38.035  1.00  0.00           H  
ATOM   4926 HD11 LEU B 679      31.494 -42.570  36.051  1.00  0.00           H  
ATOM   4927 HD12 LEU B 679      29.953 -42.549  36.892  1.00  0.00           H  
ATOM   4928 HD13 LEU B 679      30.166 -41.594  35.435  1.00  0.00           H  
ATOM   4929 HD21 LEU B 679      32.982 -40.500  36.011  1.00  0.00           H  
ATOM   4930 HD22 LEU B 679      31.660 -39.462  35.480  1.00  0.00           H  
ATOM   4931 HD23 LEU B 679      32.554 -39.076  36.949  1.00  0.00           H  
ATOM   4932  N   TRP B 680      27.918 -41.528  40.114  1.00  0.00           N  
ATOM   4933  CA  TRP B 680      27.190 -42.778  40.298  1.00  0.00           C  
ATOM   4934  C   TRP B 680      25.993 -42.707  39.341  1.00  0.00           C  
ATOM   4935  O   TRP B 680      25.276 -41.703  39.340  1.00  0.00           O  
ATOM   4936  CB  TRP B 680      26.652 -42.894  41.744  1.00  0.00           C
[truncated: 204,993 more chars]
